# Supplementary material for: Identification of common signature genes and pathways underlying the pathogenesis association between nonalcoholic fatty liver disease and atherosclerosis
Source: Front Cardiovasc Med. 2023 Mar 30;10:1142296. doi: 10.3389/fcvm.2023.1142296 (PMC10098172; doi:10.3389/fcvm.2023.1142296)
Supplement: Supplementary file 1 [file Table1.xls]

## Sheet: genemania-functions
Function	FDR	Genes in network	Genes in genome
regulation of cytosolic calcium ion concentration	1.5e-09	10	246
cellular calcium ion homeostasis	3.64e-09	10	300
chemokine receptor binding	3.64e-09	7	60
sequestering of calcium ion	2.11e-08	7	88
regulation of sequestering of calcium ion	2.11e-08	7	88
negative regulation of sequestering of calcium ion	2.11e-08	7	86
cytokine activity	2.77e-08	6	45
neutrophil migration	3.43e-08	7	98
calcium ion transmembrane import into cytosol	4.49e-08	7	104
granulocyte chemotaxis	4.49e-08	7	105
calcium ion transport into cytosol	1.12e-07	7	121
granulocyte migration	1.15e-07	7	123
cellular response to chemokine	1.35e-07	6	64
response to chemokine	2.39e-07	6	71
cytosolic calcium ion transport	2.54e-07	7	142
positive regulation of cytosolic calcium ion concentration	3.19e-07	7	148
maintenance of location	4.08e-07	8	261
calcium ion transport	5.99e-07	8	276
maintenance of location in cell	7.12e-07	7	170
calcium ion transmembrane transport	7.96e-07	7	174
myeloid leukocyte migration	1.08e-06	7	183
leukocyte chemotaxis	1.34e-06	7	190
G protein-coupled receptor binding	1.71e-06	7	198
cytokine receptor binding	2.81e-06	7	214
cell chemotaxis	3.26e-06	7	220
chemokine receptor activity	1.12e-05	4	24
G protein-coupled chemoattractant receptor activity	1.51e-05	4	26
leukocyte migration	1.58e-05	7	281
chemokine binding	2.57e-05	4	30
lymphocyte migration	4.11e-05	5	92
cytokine binding	6.06e-05	5	100
establishment of lymphocyte polarity	9.61e-05	3	10
dendritic cell chemotaxis	9.61e-05	3	10
dendritic cell antigen processing and presentation	9.61e-05	3	10
calcium ion transmembrane transporter activity	0.000112872	5	116
dendritic cell apoptotic process	0.000121341	3	11
regulation of dendritic cell apoptotic process	0.000121341	3	11
response to prostaglandin	0.000260046	3	14
divalent inorganic cation transmembrane transporter activity	0.000277419	5	142
regulation of antigen processing and presentation	0.000460457	3	17
release of sequestered calcium ion into cytosol	0.000494909	4	67
positive regulation of glycoprotein metabolic process	0.000525836	3	18
positive regulation of granulocyte chemotaxis	0.000716447	3	20
regulation of calcium ion transport into cytosol	0.000726791	4	75
dendritic cell migration	0.000865697	3	22
cytokine receptor activity	0.000865697	4	80
regulation of neutrophil chemotaxis	0.000865697	3	22
positive regulation of neutrophil migration	0.000865697	3	22
neutrophil chemotaxis	0.00121409	3	25
mononuclear cell migration	0.00121409	4	88
negative regulation of leukocyte apoptotic process	0.00121409	3	25
CCR chemokine receptor binding	0.00134504	3	26
detection of external stimulus	0.00153563	4	96
detection of abiotic stimulus	0.00153563	4	96
response to mechanical stimulus	0.00153563	4	96
regulation of ERK1 and ERK2 cascade	0.00153563	5	216
G protein-coupled peptide receptor activity	0.00179507	4	102
response to fatty acid	0.00179507	3	30
positive regulation of lipid kinase activity	0.00179507	3	30
regulation of GTPase activity	0.00179507	5	227
regulation of neutrophil migration	0.00179507	3	30
positive regulation of leukocyte migration	0.0020582	4	106
regulation of phosphatidylinositol 3-kinase activity	0.00210824	3	32
regulation of calcium ion transmembrane transport	0.00211461	4	108
ERK1 and ERK2 cascade	0.00211461	5	238
regulation of glycoprotein biosynthetic process	0.00221197	3	33
positive regulation of calcium ion transport into cytosol	0.00284498	3	36
regulation of glycoprotein metabolic process	0.00357976	3	39
regulation of lipid kinase activity	0.00423723	3	42
regulation of granulocyte chemotaxis	0.00423723	3	42
immune receptor activity	0.00423723	4	132
peptide receptor activity	0.00423723	4	132
response to interferon-gamma	0.0051082	4	139
positive regulation of calcium ion transmembrane transport	0.00787637	3	52
lymphocyte costimulation	0.00823137	3	53
response to interleukin-1	0.00831741	4	159
regulation of leukocyte apoptotic process	0.00848273	3	54
cell-cell recognition	0.00885035	3	55
regulation of calcium ion transport	0.00902099	4	165
regulation of leukocyte migration	0.00902099	4	165
regulation of release of sequestered calcium ion into cytosol	0.00902099	3	56
actin polymerization or depolymerization	0.0104811	4	172
protein tetramerization	0.0119262	3	62
metanephric nephron tubule development	0.0135196	2	10
nephric duct development	0.0135196	2	10
leukocyte apoptotic process	0.0138843	3	66
regulation of protein kinase B signaling	0.0148548	4	191
metanephric tubule development	0.0159493	2	11
response to ketone	0.0160004	3	70
positive regulation of calcium ion transport	0.0165081	3	71
protein kinase B signaling	0.017311	4	201
positive regulation of leukocyte chemotaxis	0.0175468	3	73
regulation of pseudopodium assembly	0.0180973	2	12
metanephric nephron morphogenesis	0.0204912	2	13
metanephric epithelium development	0.0204912	2	13
metanephric nephron epithelium development	0.0204912	2	13
protein heterooligomerization	0.0204912	2	13
pseudopodium organization	0.0231728	2	14
response to alcohol	0.0231728	3	82
pseudopodium assembly	0.0231728	2	14
establishment of cell polarity	0.0234327	3	83
cytoplasmic sequestering of protein	0.0256788	2	15
positive regulation of plasma membrane bounded cell projection assembly	0.0256788	3	87
alpha-actinin binding	0.0256788	2	15
positive regulation of stress-activated MAPK cascade	0.0256788	3	87
metanephros morphogenesis	0.0256788	2	15
ion channel complex	0.0269119	4	235
response to tumor necrosis factor	0.0271014	4	236
protein polymerization	0.0291046	4	241
positive regulation of cyclin-dependent protein kinase activity	0.0314075	2	17
detection of stimulus	0.0314075	4	247
cell surface	0.0331033	4	251
G protein-coupled receptor activity	0.0333138	4	252
positive regulation of stress-activated protein kinase signaling cascade	0.0339761	3	98
regulation of JNK cascade	0.0355098	3	100
transmembrane transporter complex	0.0355098	4	258
regulation of leukocyte chemotaxis	0.0399033	3	105
positive regulation of cation transmembrane transport	0.0399033	3	105
cell recognition	0.0399033	3	105
positive regulation of chemotaxis	0.0406923	3	106
regulation of cation transmembrane transport	0.0413107	4	272
transporter complex	0.0413107	4	272
positive regulation of cell migration	0.042135	4	274
regulation of metal ion transport	0.0498559	4	287
metanephric nephron development	0.0512119	2	23
positive regulation of ion transmembrane transport	0.0518206	3	117
response to reactive oxygen species	0.0527136	3	118
regulation of ion transmembrane transport	0.0540967	4	296
actinin binding	0.0540967	2	24
cell-matrix adhesion	0.0554344	3	121
positive regulation of lipid metabolic process	0.0563552	3	122
dendritic cell differentiation	0.0670903	2	27
actin filament polymerization	0.0683689	3	131
establishment or maintenance of cell polarity	0.0740918	3	135
JNK cascade	0.0767686	3	137
myeloid leukocyte differentiation	0.0789146	3	139
regulation of cell cycle G1/S phase transition	0.0789146	3	139
regulation of filopodium assembly	0.0793619	2	30
protein complex oligomerization	0.0821826	3	142
regulation of actin polymerization or depolymerization	0.0821826	3	142
positive regulation of lymphocyte migration	0.0829712	2	31
regulation of actin filament length	0.0878509	3	146
regulation of stress-activated MAPK cascade	0.0889863	3	147
G1/S transition of mitotic cell cycle	0.0971323	3	152
regulation of T cell migration	0.0971323	2	34
positive regulation of transmembrane transport	0.0997728	3	154

## Sheet: genemania-genes
Symbol	Description	Score	Functions	Links
PLCXD3		0.983655		http://www.ncbi.nlm.nih.gov/sites/entrez?db=gene&cmd=search&term=345557
PKD2		0.911079	actinin binding, alpha-actinin binding, calcium ion transmembrane import into cytosol, calcium ion transmembrane transport, calcium ion transmembrane transporter activity, calcium ion transport, calcium ion transport into cytosol, cellular calcium ion homeostasis, cytoplasmic sequestering of protein, cytosolic calcium ion transport, detection of abiotic stimulus, detection of external stimulus, d…	http://www.ncbi.nlm.nih.gov/sites/entrez?db=gene&cmd=search&term=5311
CCL19		0.89172	calcium ion transmembrane import into cytosol, calcium ion transmembrane transport, calcium ion transport, calcium ion transport into cytosol, CCR chemokine receptor binding, cell chemotaxis, cell recognition, cell-cell recognition, cellular calcium ion homeostasis, cellular response to chemokine, chemokine receptor binding, cytokine activity, cytokine receptor binding, cytosolic calcium ion tran…	http://www.ncbi.nlm.nih.gov/sites/entrez?db=gene&cmd=search&term=6363
PF4V1		0.009403	cell chemotaxis, cellular response to chemokine, chemokine receptor binding, cytokine activity, cytokine receptor binding, G protein-coupled receptor binding, granulocyte chemotaxis, granulocyte migration, leukocyte chemotaxis, leukocyte migration, myeloid leukocyte migration, neutrophil migration, response to chemokine	http://www.ncbi.nlm.nih.gov/sites/entrez?db=gene&cmd=search&term=5197
PKD1		0.007717	calcium ion transmembrane transporter activity, calcium ion transport, cell-matrix adhesion, cytoplasmic sequestering of protein, detection of abiotic stimulus, detection of external stimulus, detection of stimulus, divalent inorganic cation transmembrane transporter activity, G1/S transition of mitotic cell cycle, ion channel complex, maintenance of location, metanephric epithelium development, …	http://www.ncbi.nlm.nih.gov/sites/entrez?db=gene&cmd=search&term=5310
CCRL2		0.004422	cell surface, cellular calcium ion homeostasis, chemokine binding, chemokine receptor activity, chemokine receptor binding, cytokine binding, cytokine receptor activity, cytokine receptor binding, G protein-coupled chemoattractant receptor activity, G protein-coupled peptide receptor activity, G protein-coupled receptor activity, G protein-coupled receptor binding, immune receptor activity, pepti…	http://www.ncbi.nlm.nih.gov/sites/entrez?db=gene&cmd=search&term=9034
DIAPH1		0.003206	actin polymerization or depolymerization, calcium ion transmembrane import into cytosol, calcium ion transmembrane transport, calcium ion transport, calcium ion transport into cytosol, cellular calcium ion homeostasis, cytosolic calcium ion transport, maintenance of location, maintenance of location in cell, negative regulation of sequestering of calcium ion, positive regulation of cytosolic calc…	http://www.ncbi.nlm.nih.gov/sites/entrez?db=gene&cmd=search&term=1729
CCR7		0.002731	actin filament polymerization, actin polymerization or depolymerization, calcium ion transmembrane import into cytosol, calcium ion transmembrane transport, calcium ion transport, calcium ion transport into cytosol, cell chemotaxis, cell recognition, cell surface, cell-cell recognition, cell-matrix adhesion, cellular calcium ion homeostasis, chemokine binding, chemokine receptor activity, cytokin…	http://www.ncbi.nlm.nih.gov/sites/entrez?db=gene&cmd=search&term=1236
HAX1		0.002689	actin filament polymerization, actin polymerization or depolymerization, cytokine binding, myeloid leukocyte differentiation, protein kinase B signaling, protein polymerization, regulation of actin filament length, regulation of actin polymerization or depolymerization, regulation of protein kinase B signaling	http://www.ncbi.nlm.nih.gov/sites/entrez?db=gene&cmd=search&term=10456
ACKR4		0.00254	cell surface, cellular calcium ion homeostasis, chemokine binding, chemokine receptor activity, cytokine binding, cytokine receptor activity, G protein-coupled chemoattractant receptor activity, G protein-coupled peptide receptor activity, G protein-coupled receptor activity, immune receptor activity, peptide receptor activity, regulation of cytosolic calcium ion concentration	http://www.ncbi.nlm.nih.gov/sites/entrez?db=gene&cmd=search&term=51554
TRPC1		0.002384	calcium ion transmembrane import into cytosol, calcium ion transmembrane transport, calcium ion transmembrane transporter activity, calcium ion transport, calcium ion transport into cytosol, cellular calcium ion homeostasis, cytosolic calcium ion transport, divalent inorganic cation transmembrane transporter activity, ion channel complex, maintenance of location, maintenance of location in cell, …	http://www.ncbi.nlm.nih.gov/sites/entrez?db=gene&cmd=search&term=7220
ID2		0.00237	G1/S transition of mitotic cell cycle, regulation of cell cycle G1/S phase transition	http://www.ncbi.nlm.nih.gov/sites/entrez?db=gene&cmd=search&term=3398
TNNI3		0.001241		http://www.ncbi.nlm.nih.gov/sites/entrez?db=gene&cmd=search&term=7137
PACS1		0.001149		http://www.ncbi.nlm.nih.gov/sites/entrez?db=gene&cmd=search&term=55690
GCC2		0.001048		http://www.ncbi.nlm.nih.gov/sites/entrez?db=gene&cmd=search&term=9648
CCL21		0.000936	actin filament polymerization, actin polymerization or depolymerization, calcium ion transmembrane import into cytosol, calcium ion transmembrane transport, calcium ion transport, calcium ion transport into cytosol, CCR chemokine receptor binding, cell chemotaxis, cell recognition, cell-cell recognition, cell-matrix adhesion, cellular calcium ion homeostasis, cellular response to chemokine, chemo…	http://www.ncbi.nlm.nih.gov/sites/entrez?db=gene&cmd=search&term=6366
CCR10		0.000879	cell surface, cellular calcium ion homeostasis, chemokine binding, chemokine receptor activity, cytokine binding, cytokine receptor activity, G protein-coupled chemoattractant receptor activity, G protein-coupled peptide receptor activity, G protein-coupled receptor activity, immune receptor activity, peptide receptor activity, regulation of cytosolic calcium ion concentration	http://www.ncbi.nlm.nih.gov/sites/entrez?db=gene&cmd=search&term=2826
CCL22		0.000833	cell chemotaxis, cellular response to chemokine, chemokine receptor binding, cytokine activity, cytokine receptor binding, ERK1 and ERK2 cascade, G protein-coupled receptor binding, granulocyte chemotaxis, granulocyte migration, leukocyte chemotaxis, leukocyte migration, lymphocyte migration, mononuclear cell migration, myeloid leukocyte migration, neutrophil migration, regulation of ERK1 and ERK…	http://www.ncbi.nlm.nih.gov/sites/entrez?db=gene&cmd=search&term=6367
CCL20		0.000821	CCR chemokine receptor binding, cell chemotaxis, cellular response to chemokine, chemokine receptor binding, cytokine activity, cytokine receptor binding, ERK1 and ERK2 cascade, G protein-coupled receptor binding, granulocyte chemotaxis, granulocyte migration, leukocyte chemotaxis, leukocyte migration, lymphocyte migration, mononuclear cell migration, myeloid leukocyte migration, neutrophil migra…	http://www.ncbi.nlm.nih.gov/sites/entrez?db=gene&cmd=search&term=6364
PKD2L2		0.000722	calcium ion transmembrane transporter activity, detection of abiotic stimulus, detection of external stimulus, detection of stimulus, divalent inorganic cation transmembrane transporter activity, response to mechanical stimulus	http://www.ncbi.nlm.nih.gov/sites/entrez?db=gene&cmd=search&term=27039
FAM3D		0.000721		http://www.ncbi.nlm.nih.gov/sites/entrez?db=gene&cmd=search&term=131177
CXCL9		0.000643	calcium ion transmembrane import into cytosol, calcium ion transmembrane transport, calcium ion transport, calcium ion transport into cytosol, cell chemotaxis, cellular calcium ion homeostasis, cellular response to chemokine, chemokine receptor binding, cytokine activity, cytokine receptor binding, cytosolic calcium ion transport, G protein-coupled receptor binding, granulocyte chemotaxis, granul…	http://www.ncbi.nlm.nih.gov/sites/entrez?db=gene&cmd=search&term=4283
PKD2L1		0.000555	actinin binding, alpha-actinin binding, calcium ion transmembrane transporter activity, detection of abiotic stimulus, detection of external stimulus, detection of stimulus, divalent inorganic cation transmembrane transporter activity, ion channel complex, protein complex oligomerization, protein tetramerization, response to mechanical stimulus, transmembrane transporter complex, transporter comp…	http://www.ncbi.nlm.nih.gov/sites/entrez?db=gene&cmd=search&term=9033

## Sheet: genemania-interactions
Gene 1	Gene 2	Weight	Network group	Network
CCR7	CCL19	0.016745	Co-expression	Wang-Maris-2006
CCL21	CCL19	0.021823	Co-expression	Wang-Maris-2006
CCL21	CCR7	0.015633	Co-expression	Wang-Maris-2006
FAM3D	CCL21	0.015438	Co-expression	Mallon-McKay-2013
CXCL9	CCRL2	0.010232	Co-expression	Mallon-McKay-2013
CCR7	CCL19	0.014286	Co-expression	Roth-Zlotnik-2006
CCL21	CCL19	0.031053	Co-expression	Roth-Zlotnik-2006
CCL21	CCR7	0.012378	Co-expression	Roth-Zlotnik-2006
CCL20	CCR7	0.009738	Co-expression	Roth-Zlotnik-2006
CXCL9	CCL19	0.025149	Co-expression	Roth-Zlotnik-2006
CXCL9	CCR7	0.011057	Co-expression	Roth-Zlotnik-2006
CXCL9	CCL21	0.021854	Co-expression	Roth-Zlotnik-2006
CCL21	CCL19	0.025311	Co-expression	Ramaswamy-Golub-2001
CCL22	CCR7	0.023232	Co-expression	Ramaswamy-Golub-2001
CXCL9	CCL19	0.017375	Co-expression	Ramaswamy-Golub-2001
CXCL9	CCL21	0.014896	Co-expression	Ramaswamy-Golub-2001
CCR7	CCL19	0.013139	Co-expression	Innocenti-Brown-2011
CCL21	CCL19	0.014472	Co-expression	Innocenti-Brown-2011
CXCL9	CCL21	0.009808	Co-expression	Alizadeh-Staudt-2000
CCR7	CCL19	0.006917	Co-expression	Dobbin-Giordano-2005
TNNI3	TRPC1	0.014964	Co-expression	Dobbin-Giordano-2005
CCL21	CCL19	0.014196	Co-expression	Dobbin-Giordano-2005
CXCL9	CCR7	0.005754	Co-expression	Dobbin-Giordano-2005
CCL20	TNNI3	0.010085	Co-expression	Rieger-Chu-2004
CCR7	CCL19	0.005222	Co-expression	Bild-Nevins-2006 B
TRPC1	PKD2	0.026771	Co-expression	Bild-Nevins-2006 B
CCL21	CCR7	0.005459	Co-expression	Bild-Nevins-2006 B
CCL20	CCL21	0.011754	Co-expression	Bild-Nevins-2006 B
GCC2	TNNI3	0.007124	Co-expression	Boldrick-Relman-2002
CCR7	CCL19	0.008482	Co-expression	Arijs-Rutgeerts-2009
CCL21	CCL19	0.014093	Co-expression	Arijs-Rutgeerts-2009
CCL21	CCR7	0.005454	Co-expression	Arijs-Rutgeerts-2009
CCL22	CCR7	0.011411	Co-expression	Arijs-Rutgeerts-2009
CXCL9	CCL19	0.015043	Co-expression	Arijs-Rutgeerts-2009
CCL20	ID2	0.009101	Co-expression	Jiang-de Kok-2017
ID2	TRPC1	0.013469	Co-expression	Chen-Brown-2002
CXCL9	CCL19	0.009855	Co-expression	Chen-Brown-2002
GCC2	TNNI3	0.009742	Co-expression	Rosenwald-Staudt-2001
CXCL9	CCL21	0.01012	Co-expression	Rosenwald-Staudt-2001
CCL21	CCL19	0.015071	Co-localization	Johnson-Shoemaker-2003
CCL21	PACS1	0.014313	Co-localization	Johnson-Shoemaker-2003
CCL22	CCL19	0.015762	Co-localization	Johnson-Shoemaker-2003
CXCL9	CCL19	0.012026	Co-localization	Johnson-Shoemaker-2003
CXCL9	CCL21	0.009761	Co-localization	Johnson-Shoemaker-2003
DIAPH1	CCRL2	0.006246	Genetic Interactions	Lin-Smith-2010
TRPC1	DIAPH1	0.002705	Genetic Interactions	Lin-Smith-2010
ID2	PLCXD3	0.000629	Genetic Interactions	Lin-Smith-2010
ID2	PKD2	0.000435	Genetic Interactions	Lin-Smith-2010
PACS1	PF4V1	0.001529	Genetic Interactions	Lin-Smith-2010
FAM3D	ID2	0.000525	Genetic Interactions	Lin-Smith-2010
FAM3D	PACS1	0.001032	Genetic Interactions	Lin-Smith-2010
CCR7	CCL19	0.067927	Pathway	Wu-Stein-2010
CCL21	CCR7	0.040285	Pathway	Wu-Stein-2010
CCR10	CCL21	0.040285	Pathway	Wu-Stein-2010
CCL20	CCR7	0.039254	Pathway	Wu-Stein-2010
CCL20	CCR10	0.039254	Pathway	Wu-Stein-2010
PF4V1	CCL19	0.413085	Physical Interactions	von Hundelshausen-Weber-2017
CCL21	PF4V1	0.042292	Physical Interactions	von Hundelshausen-Weber-2017
CCL22	PF4V1	0.17965	Physical Interactions	von Hundelshausen-Weber-2017
CXCL9	CCL21	0.0513	Physical Interactions	von Hundelshausen-Weber-2017
CCRL2	CCL19	0.255286	Physical Interactions	IREF-reactome
CCR7	CCL19	0.004787	Physical Interactions	IREF-reactome
ACKR4	CCL19	0.111946	Physical Interactions	IREF-reactome
CCL21	CCR7	0.004958	Physical Interactions	IREF-reactome
CCL21	ACKR4	0.115924	Physical Interactions	IREF-reactome
CCR10	CCL19	0.004787	Physical Interactions	IREF-reactome
CCR10	CCR7	0.005048	Physical Interactions	IREF-reactome
CCR10	CCL21	0.004958	Physical Interactions	IREF-reactome
CCL20	CCL19	0.004787	Physical Interactions	IREF-reactome
CCL20	CCR7	0.005048	Physical Interactions	IREF-reactome
CCL20	CCL21	0.004958	Physical Interactions	IREF-reactome
CCL20	CCR10	0.005048	Physical Interactions	IREF-reactome
CXCL9	CCL19	0.004824	Physical Interactions	IREF-reactome
CXCL9	CCR7	0.005086	Physical Interactions	IREF-reactome
CXCL9	CCL21	0.004995	Physical Interactions	IREF-reactome
CXCL9	CCR10	0.005086	Physical Interactions	IREF-reactome
CXCL9	CCL20	0.005086	Physical Interactions	IREF-reactome
CCRL2	CCL19	0.255286	Physical Interactions	Vastrik-Stein-2007
CCR7	CCL19	0.004787	Physical Interactions	Vastrik-Stein-2007
ACKR4	CCL19	0.111946	Physical Interactions	Vastrik-Stein-2007
CCL21	CCR7	0.004958	Physical Interactions	Vastrik-Stein-2007
CCL21	ACKR4	0.115924	Physical Interactions	Vastrik-Stein-2007
CCR10	CCL19	0.004787	Physical Interactions	Vastrik-Stein-2007
CCR10	CCR7	0.005048	Physical Interactions	Vastrik-Stein-2007
CCR10	CCL21	0.004958	Physical Interactions	Vastrik-Stein-2007
CCL20	CCL19	0.004787	Physical Interactions	Vastrik-Stein-2007
CCL20	CCR7	0.005048	Physical Interactions	Vastrik-Stein-2007
CCL20	CCL21	0.004958	Physical Interactions	Vastrik-Stein-2007
CCL20	CCR10	0.005048	Physical Interactions	Vastrik-Stein-2007
CXCL9	CCL19	0.004824	Physical Interactions	Vastrik-Stein-2007
CXCL9	CCR7	0.005086	Physical Interactions	Vastrik-Stein-2007
CXCL9	CCL21	0.004995	Physical Interactions	Vastrik-Stein-2007
CXCL9	CCR10	0.005086	Physical Interactions	Vastrik-Stein-2007
CXCL9	CCL20	0.005086	Physical Interactions	Vastrik-Stein-2007
PF4V1	CCL19	0.413085	Physical Interactions	IREF-bhf-ucl
PKD1	PKD2	0.447214	Physical Interactions	IREF-bhf-ucl
DIAPH1	PKD2	0.447214	Physical Interactions	IREF-bhf-ucl
HAX1	PKD2	0.447214	Physical Interactions	IREF-bhf-ucl
TRPC1	PKD2	0.447214	Physical Interactions	IREF-bhf-ucl
ID2	PKD2	0.447214	Physical Interactions	IREF-bhf-ucl
CCL21	PF4V1	0.042278	Physical Interactions	IREF-bhf-ucl
CCL22	PF4V1	0.17965	Physical Interactions	IREF-bhf-ucl
CXCL9	CCL21	0.051259	Physical Interactions	IREF-bhf-ucl
PKD1	PKD2	0.137437	Physical Interactions	IREF-quickgo
CCRL2	CCL19	0.765367	Physical Interactions	IREF-quickgo
DIAPH1	PKD2	0.475424	Physical Interactions	IREF-quickgo
TRPC1	PKD2	0.089754	Physical Interactions	IREF-quickgo
ID2	PKD2	0.209573	Physical Interactions	IREF-quickgo
TNNI3	PKD2	0.082203	Physical Interactions	IREF-quickgo
PACS1	PKD2	0.293704	Physical Interactions	IREF-quickgo
PKD2L1	TNNI3	0.112929	Physical Interactions	IREF-quickgo
PKD1	PKD2	1	Physical Interactions	IREF-dip
CCR7	CCL19	0.57735	Physical Interactions	IREF-dip
ACKR4	CCL19	0.224325	Physical Interactions	IREF-dip
CCL21	CCR7	0.57735	Physical Interactions	IREF-dip
CCL21	ACKR4	0.224325	Physical Interactions	IREF-dip
PKD1	PKD2	0.083263	Physical Interactions	BIOGRID-SMALL-SCALE-STUDIES
CCR7	CCL19	0.670881	Physical Interactions	BIOGRID-SMALL-SCALE-STUDIES
ACKR4	CCL19	0.319915	Physical Interactions	BIOGRID-SMALL-SCALE-STUDIES
TRPC1	PKD2	0.109237	Physical Interactions	BIOGRID-SMALL-SCALE-STUDIES
TNNI3	PKD2	0.122905	Physical Interactions	BIOGRID-SMALL-SCALE-STUDIES
CCL21	ACKR4	0.318132	Physical Interactions	BIOGRID-SMALL-SCALE-STUDIES
PKD2L1	PKD1	0.145416	Physical Interactions	BIOGRID-SMALL-SCALE-STUDIES
PKD2L1	TNNI3	0.21465	Physical Interactions	BIOGRID-SMALL-SCALE-STUDIES
CCRL2	CCL19	0.551783	Physical Interactions	IREF-innatedb
CCR7	CCL19	0.298623	Physical Interactions	IREF-innatedb
CCL21	CCR7	0.567875	Physical Interactions	IREF-innatedb
CCR10	CCL19	0.551783	Physical Interactions	IREF-innatedb
CCL22	CCL19	0.199554	Physical Interactions	IREF-innatedb
PKD1	PKD2	1	Physical Interactions	IREF-mppi
GCC2	PKD2	1	Physical Interactions	Boldt-Roepman-2016
PKD2L2	PKD2	0.180707	Physical Interactions	Huttlin-Harper-2017
FAM3D	PKD2	0.461126	Physical Interactions	Huttlin-Harper-2017
PKD1	PKD2	0.388852	Physical Interactions	IREF-mint
DIAPH1	PKD2	0.360382	Physical Interactions	IREF-mint
PACS1	PKD2	0.707107	Physical Interactions	IREF-corum
PKD1	PKD2	0.352833	Physical Interactions	IREF-bind-translation
DIAPH1	PKD2	0.202354	Physical Interactions	IREF-bind-translation
ACKR4	CCL19	0.519377	Physical Interactions	IREF-bind-translation
PACS1	PKD2	0.221112	Physical Interactions	IREF-bind-translation
CCL21	ACKR4	0.297531	Physical Interactions	IREF-bind-translation
DIAPH1	PKD2	0.406261	Physical Interactions	IREF-bind
ACKR4	CCL19	0.519377	Physical Interactions	IREF-bind
CCL21	ACKR4	0.297531	Physical Interactions	IREF-bind
FAM3D	PKD2	0.661225	Physical Interactions	Huttlin-Gygi-2015
PF4V1	CCL19	0.263571	Physical Interactions	IREF-matrixdb
CCL21	PF4V1	0.032806	Physical Interactions	IREF-matrixdb
CCL21	CCR7	0.347294	Physical Interactions	IREF-matrixdb
CCL22	PF4V1	0.076938	Physical Interactions	IREF-matrixdb
CXCL9	CCL21	0.027127	Physical Interactions	IREF-matrixdb
CCL21	CCR7	0.46325	Physical Interactions	Lim-Zoghbi-2006
CCL21	ACKR4	0.46325	Physical Interactions	Lim-Zoghbi-2006
DIAPH1	PKD2	0.408199	Physical Interactions	IREF-spike
CCL21	CCR7	0.490108	Physical Interactions	IREF-spike
CCL21	ACKR4	0.490108	Physical Interactions	IREF-spike
CCR7	CCL19	0.67537	Physical Interactions	IREF-biogrid
ACKR4	CCL19	0.334785	Physical Interactions	IREF-biogrid
TNNI3	PKD2	0.055652	Physical Interactions	IREF-biogrid
GCC2	PKD2	0.052744	Physical Interactions	IREF-biogrid
CCL21	ACKR4	0.243742	Physical Interactions	IREF-biogrid
PKD2L2	PKD2	0.164036	Physical Interactions	IREF-biogrid
FAM3D	PKD2	0.433649	Physical Interactions	IREF-biogrid
PKD2L1	TNNI3	0.183183	Physical Interactions	IREF-biogrid
PKD1	PKD2	0.251865	Predicted	Wu-Stein-2010
HAX1	PKD2	0.50767	Predicted	Wu-Stein-2010
ACKR4	CCL19	0.083037	Predicted	Wu-Stein-2010
TRPC1	PKD2	0.14328	Predicted	Wu-Stein-2010
TNNI3	PKD2	0.484539	Predicted	Wu-Stein-2010
CCL21	CCL19	0.133522	Predicted	Wu-Stein-2010
CCL21	ACKR4	0.126838	Predicted	Wu-Stein-2010
CCR10	CCL19	0.111237	Predicted	Wu-Stein-2010
CCR10	CCR7	0.151045	Predicted	Wu-Stein-2010
CCL22	CCL19	0.180171	Predicted	Wu-Stein-2010
CCL20	CCL19	0.33657	Predicted	Wu-Stein-2010
CXCL9	CCL19	0.099597	Predicted	Wu-Stein-2010
PKD1	PKD2	0.597189	Predicted	I2D-IntAct-Mouse2Human
ID2	PKD2	0.26835	Predicted	I2D-IntAct-Mouse2Human
ID2	PKD1	0.210976	Predicted	I2D-IntAct-Mouse2Human
PKD1	PKD2	0.345901	Predicted	I2D-BioGRID-Mouse2Human
PKD1	PKD2	0.707107	Predicted	I2D-MGI-Mouse2Human
PF4V1	CCL19	0.016484	Shared protein domains	INTERPRO
PKD1	PKD2	0.006033	Shared protein domains	INTERPRO
CCR7	CCRL2	0.035216	Shared protein domains	INTERPRO
ACKR4	CCRL2	0.035218	Shared protein domains	INTERPRO
ACKR4	CCR7	0.03521	Shared protein domains	INTERPRO
CCL21	CCL19	0.021012	Shared protein domains	INTERPRO
CCL21	PF4V1	0.019687	Shared protein domains	INTERPRO
CCR10	CCRL2	0.035218	Shared protein domains	INTERPRO
CCR10	CCR7	0.03521	Shared protein domains	INTERPRO
CCR10	ACKR4	0.035212	Shared protein domains	INTERPRO
CCL22	CCL19	0.028142	Shared protein domains	INTERPRO
CCL22	PF4V1	0.016484	Shared protein domains	INTERPRO
CCL22	CCL21	0.021012	Shared protein domains	INTERPRO
CCL20	CCL19	0.028142	Shared protein domains	INTERPRO
CCL20	PF4V1	0.016484	Shared protein domains	INTERPRO
CCL20	CCL21	0.021012	Shared protein domains	INTERPRO
CCL20	CCL22	0.028142	Shared protein domains	INTERPRO
PKD2L2	PKD2	0.081825	Shared protein domains	INTERPRO
PKD2L2	PKD1	0.019043	Shared protein domains	INTERPRO
CXCL9	CCL19	0.018355	Shared protein domains	INTERPRO
CXCL9	PF4V1	0.03123	Shared protein domains	INTERPRO
CXCL9	CCL21	0.021921	Shared protein domains	INTERPRO
CXCL9	CCL22	0.018355	Shared protein domains	INTERPRO
CXCL9	CCL20	0.018355	Shared protein domains	INTERPRO
PKD2L1	PKD2	0.081825	Shared protein domains	INTERPRO
PKD2L1	PKD1	0.019043	Shared protein domains	INTERPRO
PKD2L1	PKD2L2	0.258006	Shared protein domains	INTERPRO
PF4V1	CCL19	0.022727	Shared protein domains	PFAM
PKD1	PKD2	0.03182	Shared protein domains	PFAM
CCR7	CCRL2	0.003416	Shared protein domains	PFAM
ACKR4	CCRL2	0.003335	Shared protein domains	PFAM
ACKR4	CCR7	0.003447	Shared protein domains	PFAM
CCL21	CCL19	0.022727	Shared protein domains	PFAM
CCL21	PF4V1	0.022727	Shared protein domains	PFAM
CCR10	CCRL2	0.003331	Shared protein domains	PFAM
CCR10	CCR7	0.003443	Shared protein domains	PFAM
CCR10	ACKR4	0.003362	Shared protein domains	PFAM
CCL22	CCL19	0.022727	Shared protein domains	PFAM
CCL22	PF4V1	0.022727	Shared protein domains	PFAM
CCL22	CCL21	0.022727	Shared protein domains	PFAM
CCL20	CCL19	0.022727	Shared protein domains	PFAM
CCL20	PF4V1	0.022727	Shared protein domains	PFAM
CCL20	CCL21	0.022727	Shared protein domains	PFAM
CCL20	CCL22	0.022727	Shared protein domains	PFAM
PKD2L2	PKD2	0.145568	Shared protein domains	PFAM
PKD2L2	PKD1	0.03182	Shared protein domains	PFAM
CXCL9	CCL19	0.022727	Shared protein domains	PFAM
CXCL9	PF4V1	0.022727	Shared protein domains	PFAM
CXCL9	CCL21	0.022727	Shared protein domains	PFAM
CXCL9	CCL22	0.022727	Shared protein domains	PFAM
CXCL9	CCL20	0.022727	Shared protein domains	PFAM
PKD2L1	PKD2	0.145568	Shared protein domains	PFAM
PKD2L1	PKD1	0.03182	Shared protein domains	PFAM
PKD2L1	PKD2L2	0.145568	Shared protein domains	PFAM

## Sheet: genemania-networks
Group	Weight	Reference	PubMed	Source	Note
Physical Interactions	0.044101	Molecular Details Underlying Dynamic Structures and Regulation of the Human 26S Proteasome. Wang et al. (2017). Mol Cell Proteomics	http://www.ncbi.nlm.nih.gov/pubmed/28292943
Physical Interactions	0.023291	Chemokine interactome mapping enables tailored intervention in acute and chronic inflammation. von Hundelshausen et al. (2017). Sci Transl Med	http://www.ncbi.nlm.nih.gov/pubmed/28381538
Physical Interactions	0.022064	Proteomics analysis identifies phosphorylation-dependent alpha-synuclein protein interactions. McFarland et al. (2008). Mol Cell Proteomics	http://www.ncbi.nlm.nih.gov/pubmed/18614564
Physical Interactions	0.016585	PINK1 Content in Mitochondria is Regulated by ER-Associated Degradation. Guardia-Laguarta et al. (2019). J Neurosci	http://www.ncbi.nlm.nih.gov/pubmed/31300519
Physical Interactions	0.014576	PRP19 transforms into a sensor of RPA-ssDNA after DNA damage and drives ATR activation via a ubiquitin-mediated circuitry. Mar茅chal et al. (2014). Mol Cell	http://www.ncbi.nlm.nih.gov/pubmed/24332808
Co-localization	0.014388	The catalytic subunit of the proteasome is engaged in the entire process of estrogen receptor-regulated transcription. Zhang et al. (2006). EMBO J	http://www.ncbi.nlm.nih.gov/pubmed/16957778
Physical Interactions	0.014021	The cellular EJC interactome reveals higher-order mRNP structure and an EJC-SR protein nexus. Singh et al. (2012). Cell	http://www.ncbi.nlm.nih.gov/pubmed/23084401
Physical Interactions	0.01394	The Activation-Induced Assembly of an RNA/Protein Interactome Centered on the Splicing Factor U2AF2 Regulates Gene Expression in Human CD4 T Cells. Whisenant et al. (2015). PLoS One	http://www.ncbi.nlm.nih.gov/pubmed/26641092
Physical Interactions	0.012995	Functional proteomics establishes the interaction of SIRT7 with chromatin remodeling complexes and expands its role in regulation of RNA polymerase I transcription. Tsai et al. (2012). Mol Cell Proteomics	http://www.ncbi.nlm.nih.gov/pubmed/22586326
Physical Interactions	0.012613	Interaction and assembly of murine pre-replicative complex proteins in yeast and mouse cells. Kneissl et al. (2003). J Mol Biol	http://www.ncbi.nlm.nih.gov/pubmed/12614612
Physical Interactions	0.011976	An Interaction Landscape of Ubiquitin Signaling. Zhang et al. (2017). Mol Cell	http://www.ncbi.nlm.nih.gov/pubmed/28190767
Physical Interactions	0.011568	Short-chain 3-hydroxyacyl-coenzyme A dehydrogenase associates with a protein super-complex integrating multiple metabolic pathways. Narayan et al. (2012). PLoS One	http://www.ncbi.nlm.nih.gov/pubmed/22496890
Physical Interactions	0.011282	The OncoPPi network of cancer-focused protein-protein interactions to inform biological insights and therapeutic strategies. Li et al. (2017). Nat Commun	http://www.ncbi.nlm.nih.gov/pubmed/28205554
Co-localization	0.011076	A comprehensive transcript index of the human genome generated using microarrays and computational approaches. Schadt et al. (2004). Genome Biol	http://www.ncbi.nlm.nih.gov/pubmed/15461792
Physical Interactions	0.010918	MET Inhibitors Promote Liver Tumor Evasion of the Immune Response by Stabilizing PDL1. Li et al. (2019). Gastroenterology	http://www.ncbi.nlm.nih.gov/pubmed/30711629
Physical Interactions	0.010718	A functional peptidyl-tRNA hydrolase, ICT1, has been recruited into the human mitochondrial ribosome. Richter et al. (2010). EMBO J	http://www.ncbi.nlm.nih.gov/pubmed/20186120
Physical Interactions	0.010716	CHK2-BRCA1 tumor-suppressor axis restrains oncogenic Aurora-A kinase to ensure proper mitotic microtubule assembly. Ertych et al. (2016). Proc Natl Acad Sci U S A	http://www.ncbi.nlm.nih.gov/pubmed/26831064
Physical Interactions	0.010106	VCP phosphorylation-dependent interaction partners prevent apoptosis in Helicobacter pylori-infected gastric epithelial cells. Yu et al. (2013). PLoS One	http://www.ncbi.nlm.nih.gov/pubmed/23383273
Physical Interactions	0.009818	Parkinson's disease-associated LRRK2-G2019S mutant acts through regulation of SERCA activity to control ER stress in astrocytes. Lee et al. (2019). Acta Neuropathol Commun	http://www.ncbi.nlm.nih.gov/pubmed/31046837
Physical Interactions	0.009467	ABL tyrosine kinases: evolution of function, regulation, and specificity. Colicelli. (2010). Sci Signal	http://www.ncbi.nlm.nih.gov/pubmed/20841568
Physical Interactions	0.00944	Large-scale analysis of the human ubiquitin-related proteome. Matsumoto et al. (2005). Proteomics	http://www.ncbi.nlm.nih.gov/pubmed/16196087
Physical Interactions	0.009396	In silico prediction of physical protein interactions and characterization of interactome orphans. Kotlyar et al. (2015). Nat Methods	http://www.ncbi.nlm.nih.gov/pubmed/25402006
Physical Interactions	0.009243	The mammalian-membrane two-hybrid assay (MaMTH) for probing membrane-protein interactions in human cells. Petschnigg et al. (2014). Nat Methods	http://www.ncbi.nlm.nih.gov/pubmed/24658140
Physical Interactions	0.008862	TIMMDC1/C3orf1 functions as a membrane-embedded mitochondrial complex I assembly factor through association with the MCIA complex. Guarani et al. (2014). Mol Cell Biol	http://www.ncbi.nlm.nih.gov/pubmed/24344204
Physical Interactions	0.008063	The HECT type ubiquitin ligase NEDL2 is degraded by anaphase-promoting complex/cyclosome (APC/C)-Cdh1, and its tight regulation maintains the metaphase to anaphase transition. Lu et al. (2013). J Biol Chem	http://www.ncbi.nlm.nih.gov/pubmed/24163370
Physical Interactions	0.007796	140 mouse brain proteins identified by Ca2+-calmodulin affinity chromatography and tandem mass spectrometry. Bergg氓rd et al. (2006). J Proteome Res	http://www.ncbi.nlm.nih.gov/pubmed/16512683
Physical Interactions	0.007542	SPATA2-Mediated Binding of CYLD to HOIP Enables CYLD Recruitment to Signaling Complexes. Kupka et al. (2016). Cell Rep	http://www.ncbi.nlm.nih.gov/pubmed/27545878
Predicted	0.007274	A map of the interactome network of the metazoan C. elegans. Li et al. (2004). Science	http://www.ncbi.nlm.nih.gov/pubmed/14704431
Physical Interactions	0.007226	Global analysis of TDP-43 interacting proteins reveals strong association with RNA splicing and translation machinery. Freibaum et al. (2010). J Proteome Res	http://www.ncbi.nlm.nih.gov/pubmed/20020773
Co-localization	0.007116	Genome-wide survey of human alternative pre-mRNA splicing with exon junction microarrays. Johnson et al. (2003). Science	http://www.ncbi.nlm.nih.gov/pubmed/14684825
Predicted	0.007089	BioGRID: a general repository for interaction datasets. Stark et al. (2006). Nucleic Acids Res	http://www.ncbi.nlm.nih.gov/pubmed/16381927
Physical Interactions	0.006482	The TIP60 Complex Is a Conserved Coactivator of HIF1A. Perez-Perri et al. (2016). Cell Rep	http://www.ncbi.nlm.nih.gov/pubmed/27320910
Physical Interactions	0.006479	A function for cyclin D1 in DNA repair uncovered by protein interactome analyses in human cancers. Jirawatnotai et al. (2011). Nature	http://www.ncbi.nlm.nih.gov/pubmed/21654808
Physical Interactions	0.006454	A deep proteomics perspective on CRM1-mediated nuclear export and nucleocytoplasmic partitioning. K谋rl谋 et al. (2015). Elife	http://www.ncbi.nlm.nih.gov/pubmed/26673895
Physical Interactions	0.006215	Enhanced prediction of Src homology 2 (SH2) domain binding potentials using a fluorescence polarization-derived c-Met, c-Kit, ErbB, and androgen receptor interactome. Leung et al. (2014). Mol Cell Proteomics	http://www.ncbi.nlm.nih.gov/pubmed/24728074
Physical Interactions	0.006011	NOTCH1 nuclear interactome reveals key regulators of its transcriptional activity and oncogenic function. Yatim et al. (2012). Mol Cell	http://www.ncbi.nlm.nih.gov/pubmed/23022380
Predicted	0.006003	Comparative assessment of large-scale data sets of protein-protein interactions. von Mering et al. (2002). Nature	http://www.ncbi.nlm.nih.gov/pubmed/12000970
Physical Interactions	0.005998	A lentiviral functional proteomics approach identifies chromatin remodeling complexes important for the induction of pluripotency. Mak et al. (2010). Mol Cell Proteomics	http://www.ncbi.nlm.nih.gov/pubmed/20305087
Pathway	0.005992	A human functional protein interaction network and its application to cancer data analysis. Wu et al. (2010). Genome Biol	http://www.ncbi.nlm.nih.gov/pubmed/20482850
Co-expression	0.005967	Integrative genomics identifies distinct molecular classes of neuroblastoma and shows that multiple genes are targeted by regional alterations in DNA copy number. Wang et al. (2006). Cancer Res	http://www.ncbi.nlm.nih.gov/pubmed/16778177
Physical Interactions	0.005951	Bcl2-associated athanogene 3 interactome analysis reveals a new role in modulating proteasome activity. Chen et al. (2013). Mol Cell Proteomics	http://www.ncbi.nlm.nih.gov/pubmed/23824909
Physical Interactions	0.005914	Profiling of Parkin-binding partners using tandem affinity purification. Zanon et al. (2013). PLoS One	http://www.ncbi.nlm.nih.gov/pubmed/24244333
Physical Interactions	0.005696	Enhancer Activity Requires CBP/P300 Bromodomain-Dependent Histone H3K27 Acetylation. Raisner et al. (2018). Cell Rep	http://www.ncbi.nlm.nih.gov/pubmed/30110629
Physical Interactions	0.005665	KAP1 facilitates reinstatement of heterochromatin after DNA replication. Jang et al. (2018). Nucleic Acids Res	http://www.ncbi.nlm.nih.gov/pubmed/29955894
Physical Interactions	0.005572	The tumour suppressor PTEN mediates a negative regulation of the E3 ubiquitin-protein ligase Nedd4. Ahn et al. (2008). Biochem J	http://www.ncbi.nlm.nih.gov/pubmed/18307411
Physical Interactions	0.005497
Physical Interactions	0.005497	Reactome: a knowledge base of biologic pathways and processes. Vastrik et al. (2007). Genome Biol	http://www.ncbi.nlm.nih.gov/pubmed/17367534
Predicted	0.005145	A map of the interactome network of the metazoan C. elegans. Li et al. (2004). Science	http://www.ncbi.nlm.nih.gov/pubmed/14704431
Co-expression	0.005103	StemCellDB: the human pluripotent stem cell database at the National Institutes of Health. Mallon et al. (2013). Stem Cell Res	http://www.ncbi.nlm.nih.gov/pubmed/23117585
Physical Interactions	0.005027	An AP-MS- and BioID-compatible MAC-tag enables comprehensive mapping of protein interactions and subcellular localizations. Liu et al. (2018). Nat Commun	http://www.ncbi.nlm.nih.gov/pubmed/29568061
Co-expression	0.004952	Gene expression analyses reveal molecular relationships among 20 regions of the human CNS. Roth et al. (2006). Neurogenetics	http://www.ncbi.nlm.nih.gov/pubmed/16572319
Physical Interactions	0.004836	POH1 contributes to hyperactivation of TGF-尾 signaling and facilitates hepatocellular carcinoma metastasis through deubiquitinating TGF-尾 receptors and caveolin-1. Wang et al. (2019). EBioMedicine	http://www.ncbi.nlm.nih.gov/pubmed/30745168
Co-expression	0.004797	Multiclass cancer diagnosis using tumor gene expression signatures. Ramaswamy et al. (2001). Proc Natl Acad Sci U S A	http://www.ncbi.nlm.nih.gov/pubmed/11742071
Physical Interactions	0.004732	RC3H1 post-transcriptionally regulates A20 mRNA and modulates the activity of the IKK/NF-魏B pathway. Murakawa et al. (2015). Nat Commun	http://www.ncbi.nlm.nih.gov/pubmed/26170170
Physical Interactions	0.004683	SPATA2 Links CYLD to LUBAC, Activates CYLD, and Controls LUBAC Signaling. Elliott et al. (2016). Mol Cell	http://www.ncbi.nlm.nih.gov/pubmed/27591049
Co-expression	0.004635	Identification, replication, and functional fine-mapping of expression quantitative trait loci in primary human liver tissue. Innocenti et al. (2011). PLoS Genet	http://www.ncbi.nlm.nih.gov/pubmed/21637794
Physical Interactions	0.004633	Interactomic analysis of REST/NRSF and implications of its functional links with the transcription suppressor TRIM28 during neuronal differentiation. Lee et al. (2016). Sci Rep	http://www.ncbi.nlm.nih.gov/pubmed/27976729
Co-expression	0.004619	Distinct types of diffuse large B-cell lymphoma identified by gene expression profiling. Alizadeh et al. (2000). Nature	http://www.ncbi.nlm.nih.gov/pubmed/10676951
Physical Interactions	0.004618	ARIH2 Is a Vif-Dependent Regulator of CUL5-Mediated APOBEC3G Degradation in HIV Infection. H眉ttenhain et al. (2019). Cell Host Microbe	http://www.ncbi.nlm.nih.gov/pubmed/31253590
Co-expression	0.004594	Interlaboratory comparability study of cancer gene expression analysis using oligonucleotide microarrays. Dobbin et al. (2005). Clin Cancer Res	http://www.ncbi.nlm.nih.gov/pubmed/15701842
Physical Interactions	0.004551
Physical Interactions	0.004533	ZMYM3 regulates BRCA1 localization at damaged chromatin to promote DNA repair. Leung et al. (2017). Genes Dev	http://www.ncbi.nlm.nih.gov/pubmed/28242625
Co-expression	0.004515	Toxicity from radiation therapy associated with abnormal transcriptional responses to DNA damage. Rieger et al. (2004). Proc Natl Acad Sci U S A	http://www.ncbi.nlm.nih.gov/pubmed/15096622
Physical Interactions	0.004509	Quantitative analysis of PPT1 interactome in human neuroblastoma cells. Scifo et al. (2015). Data Brief	http://www.ncbi.nlm.nih.gov/pubmed/26217791
Physical Interactions	0.004505	Large-scale identification of c-MYC-associated proteins using a combined TAP/MudPIT approach. Koch et al. (2007). Cell Cycle	http://www.ncbi.nlm.nih.gov/pubmed/17314511
Co-expression	0.004378	Oncogenic pathway signatures in human cancers as a guide to targeted therapies. Bild et al. (2006). Nature	http://www.ncbi.nlm.nih.gov/pubmed/16273092
Co-expression	0.004358	Tumor cell gene expression changes following short-term in vivo exposure to single agent chemotherapeutics are related to survival in multiple myeloma. Burington et al. (2008). Clin Cancer Res	http://www.ncbi.nlm.nih.gov/pubmed/18676754
Physical Interactions	0.004283	Quantitative study of the interactome of PKC味 involved in the EGF-induced tumor cell chemotaxis. Chen et al. (2013). J Proteome Res	http://www.ncbi.nlm.nih.gov/pubmed/23402259
Physical Interactions	0.004209	An important role for CDK2 in G1 to S checkpoint activation and DNA damage response in human embryonic stem cells. Neganova et al. (2011). Stem Cells	http://www.ncbi.nlm.nih.gov/pubmed/21319273
Physical Interactions	0.004191	Quantitative analysis of HSP90-client interactions reveals principles of substrate recognition. Taipale et al. (2012). Cell	http://www.ncbi.nlm.nih.gov/pubmed/22939624
Physical Interactions	0.004091	Proteomic profiling of VCP substrates links VCP to K6-linked ubiquitylation and c-Myc function. Heidelberger et al. (2018). EMBO Rep	http://www.ncbi.nlm.nih.gov/pubmed/29467282
Predicted	0.004044	Comparative assessment of large-scale data sets of protein-protein interactions. von Mering et al. (2002). Nature	http://www.ncbi.nlm.nih.gov/pubmed/12000970
Physical Interactions	0.003933	Comparison of substrate specificity of the ubiquitin ligases Nedd4 and Nedd4-2 using proteome arrays. Persaud et al. (2009). Mol Syst Biol	http://www.ncbi.nlm.nih.gov/pubmed/19953087
Co-expression	0.0039	Stereotyped and specific gene expression programs in human innate immune responses to bacteria. Boldrick et al. (2002). Proc Natl Acad Sci U S A	http://www.ncbi.nlm.nih.gov/pubmed/11805339
Shared protein domains	0.003879
Pathway	0.003872
Co-expression	0.003863	Mucosal gene expression of antimicrobial peptides in inflammatory bowel disease before and after first infliximab treatment. Arijs et al. (2009). PLoS One	http://www.ncbi.nlm.nih.gov/pubmed/19956723
Physical Interactions	0.003811	KAP1 Recruitment of the 7SK snRNP Complex to Promoters Enables Transcription Elongation by RNA Polymerase II. McNamara et al. (2016). Mol Cell	http://www.ncbi.nlm.nih.gov/pubmed/26725010
Physical Interactions	0.0038	Deubiquitinase FAM/USP9X interacts with the E3 ubiquitin ligase SMURF1 protein and protects it from ligase activity-dependent self-degradation. Xie et al. (2013). J Biol Chem	http://www.ncbi.nlm.nih.gov/pubmed/23184937
Pathway	0.003781
Physical Interactions	0.003781	An investigation into the human serum "interactome". Zhou et al. (2004). Electrophoresis	http://www.ncbi.nlm.nih.gov/pubmed/15174051
Co-localization	0.003728	Using an in situ proximity ligation assay to systematically profile endogenous protein-protein interactions in a pathway network. Chen et al. (2014). J Proteome Res	http://www.ncbi.nlm.nih.gov/pubmed/25241761
Co-expression	0.003617	Omics-based identification of the combined effects of idiosyncratic drugs and inflammatory cytokines on the development of drug-induced liver injury. Jiang et al. (2017). Toxicol Appl Pharmacol	http://www.ncbi.nlm.nih.gov/pubmed/28733206
Co-expression	0.003586	Molecular portraits of human breast tumours. Perou et al. (2000). Nature	http://www.ncbi.nlm.nih.gov/pubmed/10963602
Co-expression	0.003465	Gene expression patterns in human liver cancers. Chen et al. (2002). Mol Biol Cell	http://www.ncbi.nlm.nih.gov/pubmed/12058060
Co-expression	0.003407	Genetic variation in insulin-induced kinase signaling. Wang et al. (2015). Mol Syst Biol	http://www.ncbi.nlm.nih.gov/pubmed/26202599
Physical Interactions	0.003407	SETD1A Methyltransferase Is Physically and Functionally Linked to the DNA Damage Repair Protein RAD18. Alsulami et al. (2019). Mol Cell Proteomics	http://www.ncbi.nlm.nih.gov/pubmed/31076518
Physical Interactions	0.003379	CRISPR/Cas9-mediated Genomic Editing of Cluap1/IFT38 Reveals a New Role in Actin Arrangement. Beyer et al. (2018). Mol Cell Proteomics	http://www.ncbi.nlm.nih.gov/pubmed/29615496
Physical Interactions	0.003375	LGALS3BP regulates centriole biogenesis and centrosome hypertrophy in cancer cells. Fogeron et al. (2013). Nat Commun	http://www.ncbi.nlm.nih.gov/pubmed/23443559
Physical Interactions	0.003322	Conformational dynamics control ubiquitin-deubiquitinase interactions and influence in vivo signaling. Phillips et al. (2013). Proc Natl Acad Sci U S A	http://www.ncbi.nlm.nih.gov/pubmed/23801757
Physical Interactions	0.003309
Physical Interactions	0.003253	Interactions of the Antiviral Factor Interferon Gamma-Inducible Protein 16 (IFI16) Mediate Immune Signaling and Herpes Simplex Virus-1 Immunosuppression. Diner et al. (2015). Mol Cell Proteomics	http://www.ncbi.nlm.nih.gov/pubmed/25693804
Physical Interactions	0.003217	Streamlined analysis schema for high-throughput identification of endogenous protein complexes. Malovannaya et al. (2010). Proc Natl Acad Sci U S A	http://www.ncbi.nlm.nih.gov/pubmed/20133760
Physical Interactions	0.003215	Large-scale structural analysis of the classical human protein tyrosine phosphatome. Barr et al. (2009). Cell	http://www.ncbi.nlm.nih.gov/pubmed/19167335
Genetic Interactions	0.003174	Combinatorial CRISPR-Cas9 screens for de novo mapping of genetic interactions. Shen et al. (2017). Nat Methods	http://www.ncbi.nlm.nih.gov/pubmed/28319113
Physical Interactions	0.003167	The HIV-1 Tat protein recruits a ubiquitin ligase to reorganize the 7SK snRNP for transcriptional activation. Faust et al. (2018). Elife	http://www.ncbi.nlm.nih.gov/pubmed/29845934
Physical Interactions	0.003159	Proteomic characterization of chromosomal common fragile site (CFS)-associated proteins uncovers ATRX as a regulator of CFS stability. Pladevall-Morera et al. (2019). Nucleic Acids Res	http://www.ncbi.nlm.nih.gov/pubmed/31180492
Physical Interactions	0.003032	Expanding the substantial interactome of NEMO using protein microarrays. Fenner et al. (2010). PLoS One	http://www.ncbi.nlm.nih.gov/pubmed/20098747
Physical Interactions	0.002922	SAICAR induces protein kinase activity of PKM2 that is necessary for sustained proliferative signaling of cancer cells. Keller et al. (2014). Mol Cell	http://www.ncbi.nlm.nih.gov/pubmed/24606918
Predicted	0.00291	An in vivo map of the yeast protein interactome. Tarassov et al. (2008). Science	http://www.ncbi.nlm.nih.gov/pubmed/18467557
Physical Interactions	0.002903	Comparison of substrate specificity of the ubiquitin ligases Nedd4 and Nedd4-2 using proteome arrays. Persaud et al. (2009). Mol Syst Biol	http://www.ncbi.nlm.nih.gov/pubmed/19953087
Physical Interactions	0.002887	Dynamic Protein Interactions of the Polycomb Repressive Complex 2 during Differentiation of Pluripotent Cells. Oliviero et al. (2016). Mol Cell Proteomics	http://www.ncbi.nlm.nih.gov/pubmed/27634302
Physical Interactions	0.002871	The RNA-mediated estrogen receptor 伪 interactome of hormone-dependent human breast cancer cell nuclei. Nassa et al. (2019). Sci Data	http://www.ncbi.nlm.nih.gov/pubmed/31527615
Co-expression	0.002832	The effect of insulin on expression of genes and biochemical pathways in human skeletal muscle. Wu et al. (2007). Endocrine	http://www.ncbi.nlm.nih.gov/pubmed/17709892
Physical Interactions	0.002804	Importin 8 is a gene silencing factor that targets argonaute proteins to distinct mRNAs. Weinmann et al. (2009). Cell	http://www.ncbi.nlm.nih.gov/pubmed/19167051
Co-expression	0.00279	Relation of gene expression phenotype to immunoglobulin mutation genotype in B cell chronic lymphocytic leukemia. Rosenwald et al. (2001). J Exp Med	http://www.ncbi.nlm.nih.gov/pubmed/11733578
Physical Interactions	0.002767	Systematic Determination of Human Cyclin Dependent Kinase (CDK)-9 Interactome Identifies Novel Functions in RNA Splicing Mediated by the DEAD Box (DDX)-5/17 RNA Helicases. Yang et al. (2015). Mol Cell Proteomics	http://www.ncbi.nlm.nih.gov/pubmed/26209609
Physical Interactions	0.002756	A high-throughput approach for measuring temporal changes in the interactome. Kristensen et al. (2012). Nat Methods	http://www.ncbi.nlm.nih.gov/pubmed/22863883
Genetic Interactions	0.002742	Functional genomics identifies therapeutic targets for MYC-driven cancer. Toyoshima et al. (2012). Proc Natl Acad Sci U S A	http://www.ncbi.nlm.nih.gov/pubmed/22623531
Pathway	0.002724
Physical Interactions	0.00266	Composition and three-dimensional EM structure of double affinity-purified, human prespliceosomal A complexes. Behzadnia et al. (2007). EMBO J	http://www.ncbi.nlm.nih.gov/pubmed/17332742
Physical Interactions	0.002636	Direct interaction between hnRNP-M and CDC5L/PLRG1 proteins affects alternative splice site choice. Ll猫res et al. (2010). EMBO Rep	http://www.ncbi.nlm.nih.gov/pubmed/20467437
Physical Interactions	0.002561	Physiological and pathophysiological characteristics of ataxin-3 isoforms. Weish盲upl et al. (2019). J Biol Chem	http://www.ncbi.nlm.nih.gov/pubmed/30455355
Co-expression	0.00256	A comparison of gene expression signatures from breast tumors and breast tissue derived cell lines. Ross et al. (2001). Dis Markers	http://www.ncbi.nlm.nih.gov/pubmed/11673656
Genetic Interactions	0.002535	ATM and ATR substrate analysis reveals extensive protein networks responsive to DNA damage. Matsuoka et al. (2007). Science	http://www.ncbi.nlm.nih.gov/pubmed/17525332
Genetic Interactions	0.002516	A negative genetic interaction map in isogenic cancer cell lines reveals cancer cell vulnerabilities. Vizeacoumar et al. (2013). Mol Syst Biol	http://www.ncbi.nlm.nih.gov/pubmed/24104479
Physical Interactions	0.002475	The protein interaction landscape of the human CMGC kinase group. Varjosalo et al. (2013). Cell Rep	http://www.ncbi.nlm.nih.gov/pubmed/23602568
Physical Interactions	0.002442	A human interactome in three quantitative dimensions organized by stoichiometries and abundances. Hein et al. (2015). Cell	http://www.ncbi.nlm.nih.gov/pubmed/26496610
Physical Interactions	0.00244	Quantitative interaction proteomics of neurodegenerative disease proteins. Hosp et al. (2015). Cell Rep	http://www.ncbi.nlm.nih.gov/pubmed/25959826
Predicted	0.002394	A human functional protein interaction network and its application to cancer data analysis. Wu et al. (2010). Genome Biol	http://www.ncbi.nlm.nih.gov/pubmed/20482850
Physical Interactions	0.00238	Systematic analysis of human protein complexes identifies chromosome segregation proteins. Hutchins et al. (2010). Science	http://www.ncbi.nlm.nih.gov/pubmed/20360068
Physical Interactions	0.002374	Nuclear import of histone deacetylase 5 by requisite nuclear localization signal phosphorylation. Greco et al. (2011). Mol Cell Proteomics	http://www.ncbi.nlm.nih.gov/pubmed/21081666
Physical Interactions	0.002373	Quantitative Lys-系-Gly-Gly (diGly) proteomics coupled with inducible RNAi reveals ubiquitin-mediated proteolysis of DNA damage-inducible transcript 4 (DDIT4) by the E3 ligase HUWE1. Thompson et al. (2014). J Biol Chem	http://www.ncbi.nlm.nih.gov/pubmed/25147182
Physical Interactions	0.002359	Functional specialization of beta-arrestin interactions revealed by proteomic analysis. Xiao et al. (2007). Proc Natl Acad Sci U S A	http://www.ncbi.nlm.nih.gov/pubmed/17620599
Physical Interactions	0.002333	A novel tandem affinity purification strategy for the efficient isolation and characterisation of native protein complexes. Gloeckner et al. (2007). Proteomics	http://www.ncbi.nlm.nih.gov/pubmed/17979178
Pathway	0.002324
Genetic Interactions	0.002306	A synthetic interaction screen identifies factors selectively required for proliferation and TERT transcription in p53-deficient human cancer cells. Xie et al. (2012). PLoS Genet	http://www.ncbi.nlm.nih.gov/pubmed/23284306
Physical Interactions	0.002301	Charting the molecular network of the drug target Bcr-Abl. Brehme et al. (2009). Proc Natl Acad Sci U S A	http://www.ncbi.nlm.nih.gov/pubmed/19380743
Physical Interactions	0.002265	A quantitative protein interaction network for the ErbB receptors using protein microarrays. Jones et al. (2006). Nature	http://www.ncbi.nlm.nih.gov/pubmed/16273093
Genetic Interactions	0.002259	A Network of Conserved Synthetic Lethal Interactions for Exploration of Precision Cancer Therapy. Srivas et al. (2016). Mol Cell	http://www.ncbi.nlm.nih.gov/pubmed/27453043
Physical Interactions	0.002247	Two Distinct Types of E3 Ligases Work in Unison to Regulate Substrate Ubiquitylation. Scott et al. (2016). Cell	http://www.ncbi.nlm.nih.gov/pubmed/27565346
Physical Interactions	0.002218	rec-YnH enables simultaneous many-by-many detection of direct protein-protein and protein-RNA interactions. Yang et al. (2018). Nat Commun	http://www.ncbi.nlm.nih.gov/pubmed/30217970
Physical Interactions	0.00221	Prohibitin 1 regulates tumor cell apoptosis via the interaction with X-linked inhibitor of apoptosis protein. Xu et al. (2016). J Mol Cell Biol	http://www.ncbi.nlm.nih.gov/pubmed/27025967
Genetic Interactions	0.002209
Physical Interactions	0.002209
Co-expression	0.002186	Distinctive gene expression patterns in human mammary epithelial cells and breast cancers. Perou et al. (1999). Proc Natl Acad Sci U S A	http://www.ncbi.nlm.nih.gov/pubmed/10430922
Physical Interactions	0.002181	A protein-protein interaction map of the TNF-induced NF-魏B signal transduction pathway. Van Quickelberghe et al. (2018). Sci Data	http://www.ncbi.nlm.nih.gov/pubmed/30561431
Physical Interactions	0.002157	Endogenous purification reveals GREB1 as a key estrogen receptor regulatory factor. Mohammed et al. (2013). Cell Rep	http://www.ncbi.nlm.nih.gov/pubmed/23403292
Genetic Interactions	0.002155
Physical Interactions	0.002155
Genetic Interactions	0.002151	Synergistic drug combinations for cancer identified in a CRISPR screen for pairwise genetic interactions. Han et al. (2017). Nat Biotechnol	http://www.ncbi.nlm.nih.gov/pubmed/28319085
Physical Interactions	0.002139
Physical Interactions	0.002137	E3 Ligase Trim21 Ubiquitylates and Stabilizes Keratin 17 to Induce STAT3 Activation in Psoriasis. Yang et al. (2018). J Invest Dermatol	http://www.ncbi.nlm.nih.gov/pubmed/29859926
Physical Interactions	0.002118	Loss of ER retention motif of AGR2 can impact mTORC signaling and promote cancer metastasis. Tiemann et al. (2019). Oncogene	http://www.ncbi.nlm.nih.gov/pubmed/30575818
Shared protein domains	0.002102
Physical Interactions	0.002096
Physical Interactions	0.002054	Panorama of ancient metazoan macromolecular complexes. Wan et al. (2015). Nature	http://www.ncbi.nlm.nih.gov/pubmed/26344197
Physical Interactions	0.002041	A genome-wide IR-induced RAD51 foci RNAi screen identifies CDC73 involved in chromatin remodeling for DNA repair. Herr et al. (2015). Cell Discov	http://www.ncbi.nlm.nih.gov/pubmed/27462432
Physical Interactions	0.002025	A Dynamic Protein Interaction Landscape of the Human Centrosome-Cilium Interface. Gupta et al. (2015). Cell	http://www.ncbi.nlm.nih.gov/pubmed/26638075
Physical Interactions	0.001963	A census of human soluble protein complexes. Havugimana et al. (2012). Cell	http://www.ncbi.nlm.nih.gov/pubmed/22939629
Physical Interactions	0.001963	Huntingtin interacting proteins are genetic modifiers of neurodegeneration. Kaltenbach et al. (2007). PLoS Genet	http://www.ncbi.nlm.nih.gov/pubmed/17500595
Physical Interactions	0.001924	La-related Protein 1 (LARP1) Represses Terminal Oligopyrimidine (TOP) mRNA Translation Downstream of mTOR Complex 1 (mTORC1). Fonseca et al. (2015). J Biol Chem	http://www.ncbi.nlm.nih.gov/pubmed/25940091
Physical Interactions	0.001922	The sclerostin-bone protein interactome. Devarajan-Ketha et al. (2012). Biochem Biophys Res Commun	http://www.ncbi.nlm.nih.gov/pubmed/22206666
Physical Interactions	0.001921	The p300/YY1/miR-500a-5p/HDAC2 signalling axis regulates cell proliferation in human colorectal cancer. Tang et al. (2019). Nat Commun	http://www.ncbi.nlm.nih.gov/pubmed/30737378
Physical Interactions	0.001899	High-throughput mapping of a dynamic signaling network in mammalian cells. Barrios-Rodiles et al. (2005). Science	http://www.ncbi.nlm.nih.gov/pubmed/15761153
Physical Interactions	0.001896	Nuclear Functions of Nucleolin through Global Proteomics and Interactomic Approaches. Salvetti et al. (2016). J Proteome Res	http://www.ncbi.nlm.nih.gov/pubmed/27049334
Physical Interactions	0.001887	Assembly of the U5 snRNP component PRPF8 is controlled by the HSP90/R2TP chaperones. Malinov谩 et al. (2017). J Cell Biol	http://www.ncbi.nlm.nih.gov/pubmed/28515276
Physical Interactions	0.001878	Systematic analysis of the protein interaction network for the human transcription machinery reveals the identity of the 7SK capping enzyme. Jeronimo et al. (2007). Mol Cell	http://www.ncbi.nlm.nih.gov/pubmed/17643375
Physical Interactions	0.001873	RNA-binding activity of TRIM25 is mediated by its PRY/SPRY domain and is required for ubiquitination. Choudhury et al. (2017). BMC Biol	http://www.ncbi.nlm.nih.gov/pubmed/29117863
Physical Interactions	0.001868	Cell cycle-dependent phosphorylation regulates RECQL4 pathway choice and ubiquitination in DNA double-strand break repair. Lu et al. (2017). Nat Commun	http://www.ncbi.nlm.nih.gov/pubmed/29229926
Physical Interactions	0.001862	A protein-interaction network of interferon-stimulated genes extends the innate immune system landscape. Hubel et al. (2019). Nat Immunol	http://www.ncbi.nlm.nih.gov/pubmed/30833792
Physical Interactions	0.001832	Interactome analysis of AMP-activated protein kinase (AMPK)-伪1 and -尾1 in INS-1 pancreatic beta-cells by affinity purification-mass spectrometry. Moon et al. (2014). Sci Rep	http://www.ncbi.nlm.nih.gov/pubmed/24625528
Predicted	0.001829	Comparative assessment of large-scale data sets of protein-protein interactions. von Mering et al. (2002). Nature	http://www.ncbi.nlm.nih.gov/pubmed/12000970
Physical Interactions	0.001817	Charting the landscape of tandem BRCT domain-mediated protein interactions. Woods et al. (2012). Sci Signal	http://www.ncbi.nlm.nih.gov/pubmed/22990118
Physical Interactions	0.001806	Maintenance of silent chromatin through replication requires SWI/SNF-like chromatin remodeler SMARCAD1. Rowbotham et al. (2011). Mol Cell	http://www.ncbi.nlm.nih.gov/pubmed/21549307
Physical Interactions	0.001774	A microarray of ubiquitylated proteins for profiling deubiquitylase activity reveals the critical roles of both chain and substrate. Loch et al. (2012). Biochim Biophys Acta	http://www.ncbi.nlm.nih.gov/pubmed/22626734
Predicted	0.001771	A protein interaction network for pluripotency of embryonic stem cells. Wang et al. (2006). Nature	http://www.ncbi.nlm.nih.gov/pubmed/17093407
Physical Interactions	0.001768	Genetic and Proteomic Interrogation of Lower Confidence Candidate Genes Reveals Signaling Networks in 尾-Catenin-Active Cancers. Rosenbluh et al. (2016). Cell Syst	http://www.ncbi.nlm.nih.gov/pubmed/27684187
Physical Interactions	0.001767	Transcription-coupled nucleotide excision repair is coordinated by ubiquitin and SUMO in response to ultraviolet irradiation. Liebelt et al. (2020). Nucleic Acids Res	http://www.ncbi.nlm.nih.gov/pubmed/31722399
Physical Interactions	0.001765	ZFP36L2 is a cell cycle-regulated CCCH protein necessary for DNA lesion-induced S-phase arrest. Noguchi et al. (2018). Biol Open	http://www.ncbi.nlm.nih.gov/pubmed/29449217
Physical Interactions	0.001764	WDR76 Co-Localizes with Heterochromatin Related Proteins and Rapidly Responds to DNA Damage. Gilmore et al. (2016). PLoS One	http://www.ncbi.nlm.nih.gov/pubmed/27248496
Physical Interactions	0.001749	Proteomic profiling of Myc-associated proteins. Agrawal et al. (2010). Cell Cycle	http://www.ncbi.nlm.nih.gov/pubmed/21150319
Physical Interactions	0.001748	YY1 functions with INO80 to activate transcription. Cai et al. (2007). Nat Struct Mol Biol	http://www.ncbi.nlm.nih.gov/pubmed/17721549
Physical Interactions	0.001746	Gain of Additional BIRC3 Protein Functions through 3'-UTR-Mediated Protein Complex Formation. Lee et al. (2019). Mol Cell	http://www.ncbi.nlm.nih.gov/pubmed/30948266
Physical Interactions	0.001724	FGF11 induced by hypoxia interacts with HIF-1伪 and enhances its stability. Lee et al. (2017). FEBS Lett	http://www.ncbi.nlm.nih.gov/pubmed/28027390
Physical Interactions	0.001722	Interactions of pathological hallmark proteins: tubulin polymerization promoting protein/p25, beta-amyloid, and alpha-synuclein. Ol谩h et al. (2011). J Biol Chem	http://www.ncbi.nlm.nih.gov/pubmed/21832049
Physical Interactions	0.001711	A comprehensive proteomics-based interaction screen that links DYRK1A to RNF169 and to the DNA damage response. Roewenstrunk et al. (2019). Sci Rep	http://www.ncbi.nlm.nih.gov/pubmed/30979931
Physical Interactions	0.001687	Elucidation of the 14-3-3味 interactome reveals critical roles of RNA-splicing factors during adipogenesis. Mugabo et al. (2018). J Biol Chem	http://www.ncbi.nlm.nih.gov/pubmed/29530978
Physical Interactions	0.001593	PLEKHA4/kramer Attenuates Dishevelled Ubiquitination to Modulate Wnt and Planar Cell Polarity Signaling. Shami Shah et al. (2019). Cell Rep	http://www.ncbi.nlm.nih.gov/pubmed/31091453
Physical Interactions	0.001577	A Global Analysis of the Receptor Tyrosine Kinase-Protein Phosphatase Interactome. Yao et al. (2017). Mol Cell	http://www.ncbi.nlm.nih.gov/pubmed/28065597
Physical Interactions	0.001573	Temporal proteomics of NGF-TrkA signaling identifies an inhibitory role for the E3 ligase Cbl-b in neuroblastoma cell differentiation. Emdal et al. (2015). Sci Signal	http://www.ncbi.nlm.nih.gov/pubmed/25921289
Physical Interactions	0.001571	Progesterone receptor membrane component 1 is a functional part of the glucagon-like peptide-1 (GLP-1) receptor complex in pancreatic 尾 cells. Zhang et al. (2014). Mol Cell Proteomics	http://www.ncbi.nlm.nih.gov/pubmed/25044020
Physical Interactions	0.001557	Proteomic analysis of the epidermal growth factor receptor (EGFR) interactome and post-translational modifications associated with receptor endocytosis in response to EGF and stress. Tong et al. (2014). Mol Cell Proteomics	http://www.ncbi.nlm.nih.gov/pubmed/24797263
Predicted	0.001554	The IntAct molecular interaction database in 2010. Aranda et al. (2010). Nucleic Acids Res	http://www.ncbi.nlm.nih.gov/pubmed/19850723
Physical Interactions	0.001553	VIRMA mediates preferential m<sup>6</sup>A mRNA methylation in 3'UTR and near stop codon and associates with alternative polyadenylation. Yue et al. (2018). Cell Discov	http://www.ncbi.nlm.nih.gov/pubmed/29507755
Physical Interactions	0.001547	DNA damage shifts circadian clock time via Hausp-dependent Cry1 stabilization. Papp et al. (2015). Elife	http://www.ncbi.nlm.nih.gov/pubmed/25756610
Physical Interactions	0.001534	Merkel cell polyomavirus recruits MYCL to the EP400 complex to promote oncogenesis. Cheng et al. (2017). PLoS Pathog	http://www.ncbi.nlm.nih.gov/pubmed/29028833
Physical Interactions	0.001527	Self-assembling protein microarrays. Ramachandran et al. (2004). Science	http://www.ncbi.nlm.nih.gov/pubmed/15232106
Physical Interactions	0.001508	A systems-wide screen identifies substrates of the SCF尾TrCP ubiquitin ligase. Low et al. (2014). Sci Signal	http://www.ncbi.nlm.nih.gov/pubmed/25515538
Physical Interactions	0.001503	TTF-1/NKX2-1 binds to DDB1 and confers replication stress resistance to lung adenocarcinomas. Liu et al. (2017). Oncogene	http://www.ncbi.nlm.nih.gov/pubmed/28192407
Predicted	0.001492	InnateDB: facilitating systems-level analyses of the mammalian innate immune response. Lynn et al. (2008). Mol Syst Biol	http://www.ncbi.nlm.nih.gov/pubmed/18766178
Physical Interactions	0.001482	hnRNPA1 couples nuclear export and translation of specific mRNAs downstream of FGF-2/S6K2 signalling. Roy et al. (2014). Nucleic Acids Res	http://www.ncbi.nlm.nih.gov/pubmed/25324306
Physical Interactions	0.001454	Mapping a dynamic innate immunity protein interaction network regulating type I interferon production. Li et al. (2011). Immunity	http://www.ncbi.nlm.nih.gov/pubmed/21903422
Physical Interactions	0.001422	The protein network surrounding the human telomere repeat binding factors TRF1, TRF2, and POT1. Giannone et al. (2010). PLoS One	http://www.ncbi.nlm.nih.gov/pubmed/20811636
Physical Interactions	0.00142	PTPN14 regulates Roquin2 stability by tyrosine dephosphorylation. Choi et al. (2018). Cell Cycle	http://www.ncbi.nlm.nih.gov/pubmed/30209976
Physical Interactions	0.001403	Comprehensive proteomic analysis of interphase and mitotic 14-3-3-binding proteins. Meek et al. (2004). J Biol Chem	http://www.ncbi.nlm.nih.gov/pubmed/15161933
Physical Interactions	0.001385	Hsp90 cochaperone Aha1 downregulation rescues misfolding of CFTR in cystic fibrosis. Wang et al. (2006). Cell	http://www.ncbi.nlm.nih.gov/pubmed/17110338
Physical Interactions	0.001381	Interactome and Proteome Dynamics Uncover Immune Modulatory Associations of the Pathogen Sensing Factor cGAS. Lum et al. (2018). Cell Syst	http://www.ncbi.nlm.nih.gov/pubmed/30471916
Physical Interactions	0.001377
Predicted	0.001375	BioGRID: a general repository for interaction datasets. Stark et al. (2006). Nucleic Acids Res	http://www.ncbi.nlm.nih.gov/pubmed/16381927
Predicted	0.001375	BioGRID: a general repository for interaction datasets. Stark et al. (2006). Nucleic Acids Res	http://www.ncbi.nlm.nih.gov/pubmed/16381927
Physical Interactions	0.001372	Poly(ADP-ribosyl)ation of BRD7 by PARP1 confers resistance to DNA-damaging chemotherapeutic agents. Hu et al. (2019). EMBO Rep	http://www.ncbi.nlm.nih.gov/pubmed/30940648
Predicted	0.001372	A gene-coexpression network for global discovery of conserved genetic modules. Stuart et al. (2003). Science	http://www.ncbi.nlm.nih.gov/pubmed/12934013
Physical Interactions	0.001371
Physical Interactions	0.001365	Dynamic circadian protein-protein interaction networks predict temporal organization of cellular functions. Wallach et al. (2013). PLoS Genet	http://www.ncbi.nlm.nih.gov/pubmed/23555304
Physical Interactions	0.001364	Systematic identification of SH3 domain-mediated human protein-protein interactions by peptide array target screening. Wu et al. (2007). Proteomics	http://www.ncbi.nlm.nih.gov/pubmed/17474147
Physical Interactions	0.001362	Mitochondrial Protein Interaction Mapping Identifies Regulators of Respiratory Chain Function. Floyd et al. (2016). Mol Cell	http://www.ncbi.nlm.nih.gov/pubmed/27499296
Physical Interactions	0.001345	Rewiring of the Human Mitochondrial Interactome during Neuronal Reprogramming Reveals Regulators of the Respirasome and Neurogenesis. Moutaoufik et al. (2019). iScience	http://www.ncbi.nlm.nih.gov/pubmed/31536960
Physical Interactions	0.001324	Defining the human deubiquitinating enzyme interaction landscape. Sowa et al. (2009). Cell	http://www.ncbi.nlm.nih.gov/pubmed/19615732
Physical Interactions	0.001322	Systematic analysis of dimeric E3-RING interactions reveals increased combinatorial complexity in human ubiquitination networks. Woodsmith et al. (2012). Mol Cell Proteomics	http://www.ncbi.nlm.nih.gov/pubmed/22493164
Physical Interactions	0.001311
Physical Interactions	0.001305
Physical Interactions	0.00127	Dynamics of cullin-RING ubiquitin ligase network revealed by systematic quantitative proteomics. Bennett et al. (2010). Cell	http://www.ncbi.nlm.nih.gov/pubmed/21145461
Physical Interactions	0.001266	Proteomic analysis of integrin-associated complexes identifies RCC2 as a dual regulator of Rac1 and Arf6. Humphries et al. (2009). Sci Signal	http://www.ncbi.nlm.nih.gov/pubmed/19738201
Physical Interactions	0.001219	Proteomic analysis of SRm160-containing complexes reveals a conserved association with cohesin. McCracken et al. (2005). J Biol Chem	http://www.ncbi.nlm.nih.gov/pubmed/16159877
Physical Interactions	0.001215	An organelle-specific protein landscape identifies novel diseases and molecular mechanisms. Boldt et al. (2016). Nat Commun	http://www.ncbi.nlm.nih.gov/pubmed/27173435
Physical Interactions	0.001215	Human Antiviral Protein IFIX Suppresses Viral Gene Expression during Herpes Simplex Virus 1 (HSV-1) Infection and Is Counteracted by Virus-induced Proteasomal Degradation. Crow et al. (2017). Mol Cell Proteomics	http://www.ncbi.nlm.nih.gov/pubmed/28077445
Physical Interactions	0.001197	Ubiquilin 2 modulates ALS/FTD-linked FUS-RNA complex dynamics and stress granule formation. Alexander et al. (2018). Proc Natl Acad Sci U S A	http://www.ncbi.nlm.nih.gov/pubmed/30442662
Physical Interactions	0.001167	Charting the molecular links between driver and susceptibility genes in colorectal cancer. Arroyo et al. (2014). Biochem Biophys Res Commun	http://www.ncbi.nlm.nih.gov/pubmed/24412244
Physical Interactions	0.001167	The P-body component USP52/PAN2 is a novel regulator of HIF1A mRNA stability. Bett et al. (2013). Biochem J	http://www.ncbi.nlm.nih.gov/pubmed/23398456
Predicted	0.001153	High-quality binary protein interaction map of the yeast interactome network. Yu et al. (2008). Science	http://www.ncbi.nlm.nih.gov/pubmed/18719252
Physical Interactions	0.001151	The SOX2-interactome in brain cancer cells identifies the requirement of MSI2 and USP9X for the growth of brain tumor cells. Cox et al. (2013). PLoS One	http://www.ncbi.nlm.nih.gov/pubmed/23667531
Genetic Interactions	0.001128	Genetic interaction mapping in mammalian cells using CRISPR interference. Du et al. (2017). Nat Methods	http://www.ncbi.nlm.nih.gov/pubmed/28481362
Physical Interactions	0.001126	Activity-based E3 ligase profiling uncovers an E3 ligase with esterification activity. Pao et al. (2018). Nature	http://www.ncbi.nlm.nih.gov/pubmed/29643511
Genetic Interactions	0.001091	Mapping the Genetic Landscape of Human Cells. Horlbeck et al. (2018). Cell	http://www.ncbi.nlm.nih.gov/pubmed/30033366
Physical Interactions	0.001083	A human MAP kinase interactome. Bandyopadhyay et al. (2010). Nat Methods	http://www.ncbi.nlm.nih.gov/pubmed/20936779
Physical Interactions	0.001078	Human ISG15 conjugation targets both IFN-induced and constitutively expressed proteins functioning in diverse cellular pathways. Zhao et al. (2005). Proc Natl Acad Sci U S A	http://www.ncbi.nlm.nih.gov/pubmed/16009940
Physical Interactions	0.001037	Aerobic glycolysis tunes YAP/TAZ transcriptional activity. Enzo et al. (2015). EMBO J	http://www.ncbi.nlm.nih.gov/pubmed/25796446
Physical Interactions	0.001033	Architecture of the human interactome defines protein communities and disease networks. Huttlin et al. (2017). Nature	http://www.ncbi.nlm.nih.gov/pubmed/28514442
Genetic Interactions	0.001	Mapping the Genetic Landscape of Human Cells. Horlbeck et al. (2018). Cell	http://www.ncbi.nlm.nih.gov/pubmed/30033366
Physical Interactions	0.000995	Functional interactions between ubiquitin E2 enzymes and TRIM proteins. Napolitano et al. (2011). Biochem J	http://www.ncbi.nlm.nih.gov/pubmed/21143188
Physical Interactions	0.00099	Interlaboratory reproducibility of large-scale human protein-complex analysis by standardized AP-MS. Varjosalo et al. (2013). Nat Methods	http://www.ncbi.nlm.nih.gov/pubmed/23455922
Predicted	0.000985	Global landscape of protein complexes in the yeast Saccharomyces cerevisiae. Krogan et al. (2006). Nature	http://www.ncbi.nlm.nih.gov/pubmed/16554755
Physical Interactions	0.000974	Interactome analyses revealed that the U1 snRNP machinery overlaps extensively with the RNAP II machinery and contains multiple ALS/SMA-causative proteins. Chi et al. (2018). Sci Rep	http://www.ncbi.nlm.nih.gov/pubmed/29884807
Physical Interactions	0.00096	Heterozygous deletion of chromosome 17p renders prostate cancer vulnerable to inhibition of RNA polymerase II. Li et al. (2018). Nat Commun	http://www.ncbi.nlm.nih.gov/pubmed/30349055
Physical Interactions	0.000951	Nuclear actin interactome analysis links actin to KAT14 histone acetyl transferase and mRNA splicing. Viita et al. (2019). J Cell Sci	http://www.ncbi.nlm.nih.gov/pubmed/30890647
Physical Interactions	0.000942	TNIP2 is a Hub Protein in the NF-魏B Network with Both Protein and RNA Mediated Interactions. Banks et al. (2016). Mol Cell Proteomics	http://www.ncbi.nlm.nih.gov/pubmed/27609421
Genetic Interactions	0.000935	Gene essentiality and synthetic lethality in haploid human cells. Blomen et al. (2015). Science	http://www.ncbi.nlm.nih.gov/pubmed/26472760
Physical Interactions	0.000934	Identification of proteins associated with ligand-activated estrogen receptor 伪 in human breast cancer cell nuclei by tandem affinity purification and nano LC-MS/MS. Tarallo et al. (2011). Proteomics	http://www.ncbi.nlm.nih.gov/pubmed/21182205
Physical Interactions	0.000926	Genome-wide CRISPR-Cas9 Screen Identifies Leukemia-Specific Dependence on a Pre-mRNA Metabolic Pathway Regulated by DCPS. Yamauchi et al. (2018). Cancer Cell	http://www.ncbi.nlm.nih.gov/pubmed/29478914
Physical Interactions	0.000925	CYLD Regulates Centriolar Satellites Proteostasis by Counteracting the E3 Ligase MIB1. Douanne et al. (2019). Cell Rep	http://www.ncbi.nlm.nih.gov/pubmed/31067453
Physical Interactions	0.00092	A cohesin-RAD21 interactome. Panigrahi et al. (2012). Biochem J	http://www.ncbi.nlm.nih.gov/pubmed/22145905
Physical Interactions	0.000908	The functional interactome landscape of the human histone deacetylase family. Joshi et al. (2013). Mol Syst Biol	http://www.ncbi.nlm.nih.gov/pubmed/23752268
Physical Interactions	0.000892	The functional landscape of Hsp27 reveals new cellular processes such as DNA repair and alternative splicing and proposes novel anticancer targets. Katsogiannou et al. (2014). Mol Cell Proteomics	http://www.ncbi.nlm.nih.gov/pubmed/25277244
Physical Interactions	0.000887	LuTHy: a double-readout bioluminescence-based two-hybrid technology for quantitative mapping of protein-protein interactions in mammalian cells. Trepte et al. (2018). Mol Syst Biol	http://www.ncbi.nlm.nih.gov/pubmed/29997244
Physical Interactions	0.000882	PKC蔚 promotes oncogenic functions of ATF2 in the nucleus while blocking its apoptotic function at mitochondria. Lau et al. (2012). Cell	http://www.ncbi.nlm.nih.gov/pubmed/22304920
Physical Interactions	0.00088	Analysis of the Histone H3.1 Interactome: A Suitable Chaperone for the Right Event. Campos et al. (2015). Mol Cell	http://www.ncbi.nlm.nih.gov/pubmed/26527279
Physical Interactions	0.000878	A Map of Human Mitochondrial Protein Interactions Linked to Neurodegeneration Reveals New Mechanisms of Redox Homeostasis and NF-魏B Signaling. Malty et al. (2017). Cell Syst	http://www.ncbi.nlm.nih.gov/pubmed/29128334
Physical Interactions	0.00087	Novel, gel-free proteomics approach identifies RNF5 and JAMP as modulators of GPCR stability. Roy et al. (2013). Mol Endocrinol	http://www.ncbi.nlm.nih.gov/pubmed/23798571
Physical Interactions	0.000864	Defining human ERAD networks through an integrative mapping strategy. Christianson et al. (2011). Nat Cell Biol	http://www.ncbi.nlm.nih.gov/pubmed/22119785
Predicted	0.000862	BioGRID: a general repository for interaction datasets. Stark et al. (2006). Nucleic Acids Res	http://www.ncbi.nlm.nih.gov/pubmed/16381927
Physical Interactions	0.000861	TRIM65 regulates microRNA activity by ubiquitination of TNRC6. Li et al. (2014). Proc Natl Acad Sci U S A	http://www.ncbi.nlm.nih.gov/pubmed/24778252
Physical Interactions	0.000861	Network organization of the human autophagy system. Behrends et al. (2010). Nature	http://www.ncbi.nlm.nih.gov/pubmed/20562859
Physical Interactions	0.000852	Quantitative Proteomics Reveals Dynamic Interactions of the Minichromosome Maintenance Complex (MCM) in the Cellular Response to Etoposide Induced DNA Damage. Drissi et al. (2015). Mol Cell Proteomics	http://www.ncbi.nlm.nih.gov/pubmed/25963833
Predicted	0.000846	BIND--a data specification for storing and describing biomolecular interactions, molecular complexes and pathways. Bader et al. (2000). Bioinformatics	http://www.ncbi.nlm.nih.gov/pubmed/10871269
Predicted	0.000817	The IntAct molecular interaction database in 2010. Aranda et al. (2010). Nucleic Acids Res	http://www.ncbi.nlm.nih.gov/pubmed/19850723
Physical Interactions	0.00078	Characterization of the EGFR interactome reveals associated protein complex networks and intracellular receptor dynamics. Foerster et al. (2013). Proteomics	http://www.ncbi.nlm.nih.gov/pubmed/23956138
Predicted	0.000771	The IntAct molecular interaction database in 2010. Aranda et al. (2010). Nucleic Acids Res	http://www.ncbi.nlm.nih.gov/pubmed/19850723
Physical Interactions	0.00077	Proteomic analyses reveal distinct chromatin-associated and soluble transcription factor complexes. Li et al. (2015). Mol Syst Biol	http://www.ncbi.nlm.nih.gov/pubmed/25609649
Physical Interactions	0.000769	SR protein kinases promote splicing of nonconsensus introns. Lipp et al. (2015). Nat Struct Mol Biol	http://www.ncbi.nlm.nih.gov/pubmed/26167880
Physical Interactions	0.000768
Physical Interactions	0.000768	Extensive rewiring of the EGFR network in colorectal cancer cells expressing transforming levels of KRAS<sup>G13D</sup>. Kennedy et al. (2020). Nat Commun	http://www.ncbi.nlm.nih.gov/pubmed/31980649
Physical Interactions	0.000759
Physical Interactions	0.000741	ABCE1 is a highly conserved RNA silencing suppressor. K盲rblane et al. (2015). PLoS One	http://www.ncbi.nlm.nih.gov/pubmed/25659154
Physical Interactions	0.000738	Intersectin (ITSN) family of scaffolds function as molecular hubs in protein interaction networks. Wong et al. (2012). PLoS One	http://www.ncbi.nlm.nih.gov/pubmed/22558309
Physical Interactions	0.000731	Identification of translationally controlled tumor protein in promotion of DNA homologous recombination repair in cancer cells by affinity proteomics. Li et al. (2017). Oncogene	http://www.ncbi.nlm.nih.gov/pubmed/28846114
Physical Interactions	0.000713	Interaction of amyotrophic lateral sclerosis/frontotemporal lobar degeneration-associated fused-in-sarcoma with proteins involved in metabolic and protein degradation pathways. Wang et al. (2015). Neurobiol Aging	http://www.ncbi.nlm.nih.gov/pubmed/25192599
Physical Interactions	0.000711	Human Regulatory Protein Ki-1/57 Is a Target of SUMOylation and Affects PML Nuclear Body Formation. Saito et al. (2017). J Proteome Res	http://www.ncbi.nlm.nih.gov/pubmed/28695742
Physical Interactions	0.000711	Identification of proteins interacting with the mitochondrial small heat shock protein Hsp22 of Drosophila melanogaster: Implication in mitochondrial homeostasis. Dabbaghizadeh et al. (2018). PLoS One	http://www.ncbi.nlm.nih.gov/pubmed/29509794
Physical Interactions	0.000709	Revealing A-Raf functions through its interactome. Zhang et al. (2018). Biochim Biophys Acta Proteins Proteom	http://www.ncbi.nlm.nih.gov/pubmed/29777862
Physical Interactions	0.000707	A High-Density Map for Navigating the Human Polycomb Complexome. Hauri et al. (2016). Cell Rep	http://www.ncbi.nlm.nih.gov/pubmed/27705803
Physical Interactions	0.000704	Large-scale mapping of human protein-protein interactions by mass spectrometry. Ewing et al. (2007). Mol Syst Biol	http://www.ncbi.nlm.nih.gov/pubmed/17353931
Genetic Interactions	0.000676	Synergistic drug combinations for cancer identified in a CRISPR screen for pairwise genetic interactions. Han et al. (2017). Nat Biotechnol	http://www.ncbi.nlm.nih.gov/pubmed/28319085
Physical Interactions	0.000671	DYRK1A regulates the recruitment of 53BP1 to the sites of DNA damage in part through interaction with RNF169. Menon et al. (2019). Cell Cycle	http://www.ncbi.nlm.nih.gov/pubmed/30773093
Physical Interactions	0.000671
Physical Interactions	0.000646	Direct and indirect control of mitogen-activated protein kinase pathway-associated components, BRAP/IMP E3 ubiquitin ligase and CRAF/RAF1 kinase, by the deubiquitylating enzyme USP15. Hayes et al. (2012). J Biol Chem	http://www.ncbi.nlm.nih.gov/pubmed/23105109
Physical Interactions	0.000628	Differential protein-protein interactions of LRRK1 and LRRK2 indicate roles in distinct cellular signaling pathways. Reyniers et al. (2014). J Neurochem	http://www.ncbi.nlm.nih.gov/pubmed/24947832
Physical Interactions	0.000595	Global Interactome Mapping of Mitochondrial Intermembrane Space Proteases Identifies a Novel Function for HTRA2. Botham et al. (2019). Proteomics	http://www.ncbi.nlm.nih.gov/pubmed/31617661
Genetic Interactions	0.000594	Yeast genes that enhance the toxicity of a mutant huntingtin fragment or alpha-synuclein. Willingham et al. (2003). Science	http://www.ncbi.nlm.nih.gov/pubmed/14657499
Physical Interactions	0.00059	Substrate trapping proteomics reveals targets of the 尾TrCP2/FBXW11 ubiquitin ligase. Kim et al. (2015). Mol Cell Biol	http://www.ncbi.nlm.nih.gov/pubmed/25332235
Physical Interactions	0.000587	Phospho-tyrosine dependent protein-protein interaction network. Grossmann et al. (2015). Mol Syst Biol	http://www.ncbi.nlm.nih.gov/pubmed/25814554
Physical Interactions	0.000587
Genetic Interactions	0.000586	Estrogen-regulated feedback loop limits the efficacy of estrogen receptor-targeted breast cancer therapy. Xiao et al. (2018). Proc Natl Acad Sci U S A	http://www.ncbi.nlm.nih.gov/pubmed/29987050
Predicted	0.000573	Mouse Piwi interactome identifies binding mechanism of Tdrkh Tudor domain to arginine methylated Miwi. Chen et al. (2009). Proc Natl Acad Sci U S A	http://www.ncbi.nlm.nih.gov/pubmed/19918066
Physical Interactions	0.000561	A physical and functional map of the human TNF-alpha/NF-kappa B signal transduction pathway. Bouwmeester et al. (2004). Nat Cell Biol	http://www.ncbi.nlm.nih.gov/pubmed/14743216
Physical Interactions	0.000549	Myotubularin-related proteins 3 and 4 interact with polo-like kinase 1 and centrosomal protein of 55 kDa to ensure proper abscission. St-Denis et al. (2015). Mol Cell Proteomics	http://www.ncbi.nlm.nih.gov/pubmed/25659891
Physical Interactions	0.000548	Gene essentiality and synthetic lethality in haploid human cells. Blomen et al. (2015). Science	http://www.ncbi.nlm.nih.gov/pubmed/26472760
Physical Interactions	0.000546	Perturbation of the mutated EGFR interactome identifies vulnerabilities and resistance mechanisms. Li et al. (2013). Mol Syst Biol	http://www.ncbi.nlm.nih.gov/pubmed/24189400
Predicted	0.000536	BIND--a data specification for storing and describing biomolecular interactions, molecular complexes and pathways. Bader et al. (2000). Bioinformatics	http://www.ncbi.nlm.nih.gov/pubmed/10871269
Physical Interactions	0.000533	Oncogenic functions of protein kinase D2 and D3 in regulating multiple cancer-related pathways in breast cancer. Liu et al. (2019). Cancer Med	http://www.ncbi.nlm.nih.gov/pubmed/30652415
Physical Interactions	0.000521	Inflammation-dependent overexpression of c-Myc enhances CRL4<sup>DCAF4</sup> E3 ligase activity and promotes ubiquitination of ST7 in colitis-associated cancer. Liu et al. (2019). J Pathol	http://www.ncbi.nlm.nih.gov/pubmed/30945288
Physical Interactions	0.000519	The variant Polycomb Repressor Complex 1 component PCGF1 interacts with a pluripotency sub-network that includes DPPA4, a regulator of embryogenesis. Oliviero et al. (2015). Sci Rep	http://www.ncbi.nlm.nih.gov/pubmed/26687479
Physical Interactions	0.000508	The BioPlex Network: A Systematic Exploration of the Human Interactome. Huttlin et al. (2015). Cell	http://www.ncbi.nlm.nih.gov/pubmed/26186194
Physical Interactions	0.000488	GRWD1 regulates ribosomal protein L23 levels via the ubiquitin-proteasome system. Watanabe et al. (2018). J Cell Sci	http://www.ncbi.nlm.nih.gov/pubmed/29991511
Physical Interactions	0.000473	Dynamic protein-protein interaction wiring of the human spliceosome. Hegele et al. (2012). Mol Cell	http://www.ncbi.nlm.nih.gov/pubmed/22365833
Physical Interactions	0.000463	Integrative analysis of kinase networks in TRAIL-induced apoptosis provides a source of potential targets for combination therapy. So et al. (2015). Sci Signal	http://www.ncbi.nlm.nih.gov/pubmed/25852190
Physical Interactions	0.000459	USP45 and Spindly are part of the same complex implicated in cell migration. Conte et al. (2018). Sci Rep	http://www.ncbi.nlm.nih.gov/pubmed/30258100
Physical Interactions	0.000455	LuTHy: a double-readout bioluminescence-based two-hybrid technology for quantitative mapping of protein-protein interactions in mammalian cells. Trepte et al. (2018). Mol Syst Biol	http://www.ncbi.nlm.nih.gov/pubmed/29997244
Physical Interactions	0.000447	Towards a proteome-scale map of the human protein-protein interaction network. Rual et al. (2005). Nature	http://www.ncbi.nlm.nih.gov/pubmed/16189514
Predicted	0.000441	Global landscape of protein complexes in the yeast Saccharomyces cerevisiae. Krogan et al. (2006). Nature	http://www.ncbi.nlm.nih.gov/pubmed/16554755
Physical Interactions	0.000439	Proteome-wide analysis of USP14 substrates revealed its role in hepatosteatosis via stabilization of FASN. Liu et al. (2018). Nat Commun	http://www.ncbi.nlm.nih.gov/pubmed/30425250
Physical Interactions	0.000432
Physical Interactions	0.000423	Histone-binding of DPF2 mediates its repressive role in myeloid differentiation. Huber et al. (2017). Proc Natl Acad Sci U S A	http://www.ncbi.nlm.nih.gov/pubmed/28533407
Physical Interactions	0.000422	Gsk3尾 and Tomm20 are substrates of the SCFFbxo7/PARK15 ubiquitin ligase associated with Parkinson's disease. Teixeira et al. (2016). Biochem J	http://www.ncbi.nlm.nih.gov/pubmed/27503909
Physical Interactions	0.000422	BioID-based Identification of Skp Cullin F-box (SCF)尾-TrCP1/2 E3 Ligase Substrates. Coyaud et al. (2015). Mol Cell Proteomics	http://www.ncbi.nlm.nih.gov/pubmed/25900982
Physical Interactions	0.000418	The nuclear interactome of DYRK1A reveals a functional role in DNA damage repair. Guard et al. (2019). Sci Rep	http://www.ncbi.nlm.nih.gov/pubmed/31024071
Physical Interactions	0.000414	The PRMT5/WDR77 complex regulates alternative splicing through ZNF326 in breast cancer. Rengasamy et al. (2017). Nucleic Acids Res	http://www.ncbi.nlm.nih.gov/pubmed/28977470
Physical Interactions	0.000413	Chemoproteomics profiling of HDAC inhibitors reveals selective targeting of HDAC complexes. Bantscheff et al. (2011). Nat Biotechnol	http://www.ncbi.nlm.nih.gov/pubmed/21258344
Physical Interactions	0.000411	Plasticity in the Glucagon Interactome Reveals Novel Proteins That Regulate Glucagon Secretion in 伪-TC1-6 Cells. Asadi et al. (2018). Front Endocrinol (Lausanne)	http://www.ncbi.nlm.nih.gov/pubmed/30713523
Physical Interactions	0.00041	Quantitative mapping of RNA-mediated nuclear estrogen receptor 尾 interactome in human breast cancer cells. Giurato et al. (2018). Sci Data	http://www.ncbi.nlm.nih.gov/pubmed/29509190
Physical Interactions	0.000403	Agrin has a pathological role in the progression of oral cancer. Rivera et al. (2018). Br J Cancer	http://www.ncbi.nlm.nih.gov/pubmed/29872149
Physical Interactions	0.000399	A Global Analysis of the Receptor Tyrosine Kinase-Protein Phosphatase Interactome. Yao et al. (2017). Mol Cell	http://www.ncbi.nlm.nih.gov/pubmed/28065597
Physical Interactions	0.000399	Global mapping of c-Myc binding sites and target gene networks in human B cells. Zeller et al. (2006). Proc Natl Acad Sci U S A	http://www.ncbi.nlm.nih.gov/pubmed/17093053
Predicted	0.00038	Ontological visualization of protein-protein interactions. Drabkin et al. (2005). BMC Bioinformatics	http://www.ncbi.nlm.nih.gov/pubmed/15707487
Physical Interactions	0.000373	LMBR1L regulates lymphopoiesis through Wnt/尾-catenin signaling. Choi et al. (2019). Science	http://www.ncbi.nlm.nih.gov/pubmed/31073040
Physical Interactions	0.000372	鈭咶508 CFTR interactome remodelling promotes rescue of cystic fibrosis. Pankow et al. (2015). Nature	http://www.ncbi.nlm.nih.gov/pubmed/26618866
Predicted	0.000368	MINT: a Molecular INTeraction database. Zanzoni et al. (2002). FEBS Lett	http://www.ncbi.nlm.nih.gov/pubmed/11911893
Physical Interactions	0.000358	A bead-based approach for large-scale identification of in vitro kinase substrates. Zhang et al. (2011). Proteomics	http://www.ncbi.nlm.nih.gov/pubmed/22113938
Physical Interactions	0.000351	A comprehensive framework of E2-RING E3 interactions of the human ubiquitin-proteasome system. van Wijk et al. (2009). Mol Syst Biol	http://www.ncbi.nlm.nih.gov/pubmed/19690564
Physical Interactions	0.00034	FIH Regulates Cellular Metabolism through Hydroxylation of the Deubiquitinase OTUB1. Scholz et al. (2016). PLoS Biol	http://www.ncbi.nlm.nih.gov/pubmed/26752685
Physical Interactions	0.000337	Mapping the Ku Interactome Using Proximity-Dependent Biotin Identification in Human Cells. Abbasi et al. (2019). J Proteome Res	http://www.ncbi.nlm.nih.gov/pubmed/30585729
Physical Interactions	0.000333	IFIT1 is an antiviral protein that recognizes 5'-triphosphate RNA. Pichlmair et al. (2011). Nat Immunol	http://www.ncbi.nlm.nih.gov/pubmed/21642987
Physical Interactions	0.00033	Comparison of an expanded ataxia interactome with patient medical records reveals a relationship between macular degeneration and ataxia. Kahle et al. (2011). Hum Mol Genet	http://www.ncbi.nlm.nih.gov/pubmed/21078624
Physical Interactions	0.000326	Endogenous Cell Type-Specific Disrupted in Schizophrenia 1 Interactomes Reveal Protein Networks Associated With Neurodevelopmental Disorders. Wilkinson et al. (2019). Biol Psychiatry	http://www.ncbi.nlm.nih.gov/pubmed/29961565
Physical Interactions	0.000319	Charting the landscape of tandem BRCT domain-mediated protein interactions. Woods et al. (2012). Sci Signal	http://www.ncbi.nlm.nih.gov/pubmed/22990118
Physical Interactions	0.000318	R2TP/Prefoldin-like component RUVBL1/RUVBL2 directly interacts with ZNHIT2 to regulate assembly of U5 small nuclear ribonucleoprotein. Cloutier et al. (2017). Nat Commun	http://www.ncbi.nlm.nih.gov/pubmed/28561026
Genetic Interactions	0.000318	Regulation of ETAA1-mediated ATR activation couples DNA replication fidelity and genome stability. Achuthankutty et al. (2019). J Cell Biol	http://www.ncbi.nlm.nih.gov/pubmed/31615875
Physical Interactions	0.000315	SNIP1 Recruits TET2 to Regulate c-MYC Target Genes and Cellular DNA Damage Response. Chen et al. (2018). Cell Rep	http://www.ncbi.nlm.nih.gov/pubmed/30404004
Physical Interactions	0.000315	The STUbL RNF4 regulates protein group SUMOylation by targeting the SUMO conjugation machinery. Kumar et al. (2017). Nat Commun	http://www.ncbi.nlm.nih.gov/pubmed/29180619
Physical Interactions	0.000272	A protein-protein interaction network for human inherited ataxias and disorders of Purkinje cell degeneration. Lim et al. (2006). Cell	http://www.ncbi.nlm.nih.gov/pubmed/16713569
Physical Interactions	0.00027	Proteomic analysis of the NOS2 interactome in human airway epithelial cells. Foster et al. (2013). Nitric Oxide	http://www.ncbi.nlm.nih.gov/pubmed/23438482
Physical Interactions	0.000262	SGTA recognizes a noncanonical ubiquitin-like domain in the Bag6-Ubl4A-Trc35 complex to promote endoplasmic reticulum-associated degradation. Xu et al. (2012). Cell Rep	http://www.ncbi.nlm.nih.gov/pubmed/23246001
Genetic Interactions	0.000261	A genome-wide RNAi screen identifies multiple synthetic lethal interactions with the Ras oncogene. Luo et al. (2009). Cell	http://www.ncbi.nlm.nih.gov/pubmed/19490893
Physical Interactions	0.00026	Proteomic, functional, and domain-based analysis of in vivo 14-3-3 binding proteins involved in cytoskeletal regulation and cellular organization. Jin et al. (2004). Curr Biol	http://www.ncbi.nlm.nih.gov/pubmed/15324660
Physical Interactions	0.000238	Interactome mapping suggests new mechanistic details underlying Alzheimer's disease. Soler-L贸pez et al. (2011). Genome Res	http://www.ncbi.nlm.nih.gov/pubmed/21163940
Physical Interactions	0.000237	Substrate-Trapped Interactors of PHD3 and FIH Cluster in Distinct Signaling Pathways. Rodriguez et al. (2016). Cell Rep	http://www.ncbi.nlm.nih.gov/pubmed/26972000
Predicted	0.000231	BIND--a data specification for storing and describing biomolecular interactions, molecular complexes and pathways. Bader et al. (2000). Bioinformatics	http://www.ncbi.nlm.nih.gov/pubmed/10871269
Physical Interactions	0.00023
Physical Interactions	0.000225	Proteomic identification of common SCF ubiquitin ligase FBXO6-interacting glycoproteins in three kinds of cells. Liu et al. (2012). J Proteome Res	http://www.ncbi.nlm.nih.gov/pubmed/22268729
Physical Interactions	0.000211	An interactome perturbation framework prioritizes damaging missense mutations for developmental disorders. Chen et al. (2018). Nat Genet	http://www.ncbi.nlm.nih.gov/pubmed/29892012
Physical Interactions	0.000209	The intracellular interactome of tetraspanin-enriched microdomains reveals their function as sorting machineries toward exosomes. Perez-Hernandez et al. (2013). J Biol Chem	http://www.ncbi.nlm.nih.gov/pubmed/23463506
Physical Interactions	0.000208	Proteome-wide analysis of phospho-regulated PDZ domain interactions. Sundell et al. (2018). Mol Syst Biol	http://www.ncbi.nlm.nih.gov/pubmed/30126976
Physical Interactions	0.000206	CTDP1 regulates breast cancer survival and DNA repair through BRCT-specific interactions with FANCI. Hu et al. (2019). Cell Death Discov	http://www.ncbi.nlm.nih.gov/pubmed/31240132
Physical Interactions	0.000192	Toward an understanding of the protein interaction network of the human liver. Wang et al. (2011). Mol Syst Biol	http://www.ncbi.nlm.nih.gov/pubmed/21988832
Physical Interactions	0.000187	The protein interaction landscape of the human CMGC kinase group. Varjosalo et al. (2013). Cell Rep	http://www.ncbi.nlm.nih.gov/pubmed/23602568
Physical Interactions	0.00018
Physical Interactions	0.00016	Pooled-matrix protein interaction screens using Barcode Fusion Genetics. Yachie et al. (2016). Mol Syst Biol	http://www.ncbi.nlm.nih.gov/pubmed/27107012
Physical Interactions	0.000135	An interaction network of the mammalian COP9 signalosome identifies Dda1 as a core subunit of multiple Cul4-based E3 ligases. Olma et al. (2009). J Cell Sci	http://www.ncbi.nlm.nih.gov/pubmed/19295130
Physical Interactions	0.000134	FAF1 phosphorylation by AKT accumulates TGF-尾 type II receptor and drives breast cancer metastasis. Xie et al. (2017). Nat Commun	http://www.ncbi.nlm.nih.gov/pubmed/28443643
Physical Interactions	0.000132	Deubiquitinating enzyme PSMD14 promotes tumor metastasis through stabilizing SNAIL in human esophageal squamous cell carcinoma. Zhu et al. (2018). Cancer Lett	http://www.ncbi.nlm.nih.gov/pubmed/29331416
Physical Interactions	0.000123	Sumoylation pathway is required to maintain the basal breast cancer subtype. Bogachek et al. (2014). Cancer Cell	http://www.ncbi.nlm.nih.gov/pubmed/24835590
Physical Interactions	0.000123	Phenotypic and Interaction Profiling of the Human Phosphatases Identifies Diverse Mitotic Regulators. St-Denis et al. (2016). Cell Rep	http://www.ncbi.nlm.nih.gov/pubmed/27880917
Physical Interactions	0.000116	A quantitative chaperone interaction network reveals the architecture of cellular protein homeostasis pathways. Taipale et al. (2014). Cell	http://www.ncbi.nlm.nih.gov/pubmed/25036637
Physical Interactions	0.000106	Impaired plasma membrane localization of ubiquitin ligase complex underlies 3-M syndrome development. Wang et al. (2019). J Clin Invest	http://www.ncbi.nlm.nih.gov/pubmed/31343991
Physical Interactions	0.000104	Viral immune modulators perturb the human molecular network by common and unique strategies. Pichlmair et al. (2012). Nature	http://www.ncbi.nlm.nih.gov/pubmed/22810585
Physical Interactions	9.53e-05	A comprehensive resource of interacting protein regions for refining human transcription factor networks. Miyamoto-Sato et al. (2010). PLoS One	http://www.ncbi.nlm.nih.gov/pubmed/20195357
Predicted	9.4e-05	BIND--a data specification for storing and describing biomolecular interactions, molecular complexes and pathways. Bader et al. (2000). Bioinformatics	http://www.ncbi.nlm.nih.gov/pubmed/10871269
Genetic Interactions	8.56e-05	A genome-wide map of human genetic interactions inferred from radiation hybrid genotypes. Lin et al. (2010). Genome Res	http://www.ncbi.nlm.nih.gov/pubmed/20508145
Pathway	8.38e-05
Physical Interactions	8.26e-05	Mass spectrometry-based proteomics revealed Glypican-1 as a novel ADAM17 substrate. Kawahara et al. (2017). J Proteomics	http://www.ncbi.nlm.nih.gov/pubmed/27576135
Physical Interactions	8.06e-05	Systematic proteomics of the VCP-UBXD adaptor network identifies a role for UBXN10 in regulating ciliogenesis. Raman et al. (2015). Nat Cell Biol	http://www.ncbi.nlm.nih.gov/pubmed/26389662
Physical Interactions	7.74e-05	A Human Tyrosine Phosphatase Interactome Mapped by Proteomic Profiling. Kumar et al. (2017). J Proteome Res	http://www.ncbi.nlm.nih.gov/pubmed/28675297
Physical Interactions	7.71e-05	An atlas of combinatorial transcriptional regulation in mouse and man. Ravasi et al. (2010). Cell	http://www.ncbi.nlm.nih.gov/pubmed/20211142
Physical Interactions	7.29e-05	Defining the Protein-Protein Interaction Network of the Human Protein Tyrosine Phosphatase Family. Li et al. (2016). Mol Cell Proteomics	http://www.ncbi.nlm.nih.gov/pubmed/27432908
Physical Interactions	5.38e-05	A human skeletal muscle interactome centered on proteins involved in muscular dystrophies: LGMD interactome. Blandin et al. (2013). Skelet Muscle	http://www.ncbi.nlm.nih.gov/pubmed/23414517
Physical Interactions	3.26e-05	Extensive disruption of protein interactions by genetic variants across the allele frequency spectrum in human populations. Fragoza et al. (2019). Nat Commun	http://www.ncbi.nlm.nih.gov/pubmed/31515488
Physical Interactions	3.24e-05	CCT3 acts upstream of YAP and TFCP2 as a potential target and tumour biomarker in liver cancer. Liu et al. (2019). Cell Death Dis	http://www.ncbi.nlm.nih.gov/pubmed/31501420
Predicted	2.56e-05	Protein interaction mapping: a Drosophila case study. Formstecher et al. (2005). Genome Res	http://www.ncbi.nlm.nih.gov/pubmed/15710747
Physical Interactions	2.41e-05	Direct binding of CoREST1 to SUMO-2/3 contributes to gene-specific repression by the LSD1/CoREST1/HDAC complex. Ouyang et al. (2009). Mol Cell	http://www.ncbi.nlm.nih.gov/pubmed/19394292
Physical Interactions	2.38e-05	Automated yeast two-hybrid screening for nuclear receptor-interacting proteins. Albers et al. (2005). Mol Cell Proteomics	http://www.ncbi.nlm.nih.gov/pubmed/15604093
Physical Interactions	2.34e-05	The interactome of metabolic enzyme carbonic anhydrase IX reveals novel roles in tumor cell migration and invadopodia/MMP14-mediated invasion. Swayampakula et al. (2017). Oncogene	http://www.ncbi.nlm.nih.gov/pubmed/28692057
Physical Interactions	2.12e-05	Widespread macromolecular interaction perturbations in human genetic disorders. Sahni et al. (2015). Cell	http://www.ncbi.nlm.nih.gov/pubmed/25910212
Physical Interactions	1.19e-05
Physical Interactions	9.94e-06	The central role of EED in the orchestration of polycomb group complexes. Cao et al. (2014). Nat Commun	http://www.ncbi.nlm.nih.gov/pubmed/24457600

## Sheet: co-DEGs
Gene	Type
CCL19	up
SPP1	up
CHI3L1	up
ZWINT	up
PLCXD3	up
C7	up
COL6A3	up
LXN	up
LUM	up
PKD2	down
RAMP1	down

## Sheet: GO ANALYSIS
ONTOLOGY	ID	Description	GeneRatio	BgRatio	pvalue	p.adjust	qvalue	geneID	Count
BP	GO:0010560	positive regulation of glycoprotein biosynthetic process	2023-02-11	23/18903	7.73712e-05	0.0298382	0.0181344	CCL19/RAMP1	2
BP	GO:1903020	positive regulation of glycoprotein metabolic process	2023-02-11	26/18903	9.92952e-05	0.0298382	0.0181344	CCL19/RAMP1	2
BP	GO:0010559	regulation of glycoprotein biosynthetic process	2023-02-11	56/18903	0.000466046	0.0858197	0.0521577	CCL19/RAMP1	2
BP	GO:1903018	regulation of glycoprotein metabolic process	2023-02-11	62/18903	0.000571179	0.0858197	0.0521577	CCL19/RAMP1	2
BP	GO:0045860	positive regulation of protein kinase activity	2023-03-11	420/18903	0.00157344	0.0893152	0.0542821	CCL19/CHI3L1/PKD2	3
BP	GO:0006816	calcium ion transport	2023-03-11	440/18903	0.00179812	0.0893152	0.0542821	CCL19/PKD2/RAMP1	3
BP	GO:0051897	positive regulation of protein kinase B signaling	2023-02-11	120/18903	0.0021173	0.0893152	0.0542821	CCL19/CHI3L1	2
BP	GO:0051209	release of sequestered calcium ion into cytosol	2023-02-11	124/18903	0.00225855	0.0893152	0.0542821	CCL19/PKD2	2
BP	GO:0051283	negative regulation of sequestering of calcium ion	2023-02-11	125/18903	0.00229454	0.0893152	0.0542821	CCL19/PKD2	2
BP	GO:0051282	regulation of sequestering of calcium ion	2023-02-11	127/18903	0.00236735	0.0893152	0.0542821	CCL19/PKD2	2
BP	GO:0001819	positive regulation of cytokine production	2023-03-11	486/18903	0.00238918	0.0893152	0.0542821	CCL19/CHI3L1/LUM	3
BP	GO:0051208	sequestering of calcium ion	2023-02-11	131/18903	0.00251624	0.0893152	0.0542821	CCL19/PKD2	2
BP	GO:0033674	positive regulation of kinase activity	2023-03-11	496/18903	0.0025319	0.0893152	0.0542821	CCL19/CHI3L1/PKD2	3
BP	GO:0009581	detection of external stimulus	2023-02-11	137/18903	0.0027477	0.0893152	0.0542821	LXN/PKD2	2
BP	GO:0009582	detection of abiotic stimulus	2023-02-11	140/18903	0.00286708	0.0893152	0.0542821	LXN/PKD2	2
BP	GO:0070555	response to interleukin-1	2023-02-11	141/18903	0.00290741	0.0893152	0.0542821	CCL19/CHI3L1	2
BP	GO:0038061	NIK/NF-kappaB signaling	2023-02-11	142/18903	0.002948	0.0893152	0.0542821	CCL19/CHI3L1	2
BP	GO:0001890	placenta development	2023-02-11	150/18903	0.00328243	0.0893152	0.0542821	SPP1/PKD2	2
BP	GO:0097553	calcium ion transmembrane import into cytosol	2023-02-11	182/18903	0.00478912	0.0893152	0.0542821	CCL19/PKD2	2
BP	GO:0051896	regulation of protein kinase B signaling	2023-02-11	189/18903	0.00515419	0.0893152	0.0542821	CCL19/CHI3L1	2
BP	GO:1901991	negative regulation of mitotic cell cycle phase transition	2023-02-11	194/18903	0.00542263	0.0893152	0.0542821	ZWINT/PKD2	2
BP	GO:0045625	regulation of T-helper 1 cell differentiation	2023-01-11	10/18903	0.00580535	0.0893152	0.0542821	CCL19	1
BP	GO:0048671	negative regulation of collateral sprouting	2023-01-11	10/18903	0.00580535	0.0893152	0.0542821	SPP1	1
BP	GO:1901654	response to ketone	2023-02-11	205/18903	0.00603558	0.0893152	0.0542821	CCL19/SPP1	2
BP	GO:0009612	response to mechanical stimulus	2023-02-11	211/18903	0.00638277	0.0893152	0.0542821	CHI3L1/PKD2	2
BP	GO:0002604	regulation of dendritic cell antigen processing and presentation	2023-01-11	11/18903	0.00638419	0.0893152	0.0542821	CCL19	1
BP	GO:0060315	negative regulation of ryanodine-sensitive calcium-release channel activity	2023-01-11	11/18903	0.00638419	0.0893152	0.0542821	PKD2	1
BP	GO:0071394	cellular response to testosterone stimulus	2023-01-11	11/18903	0.00638419	0.0893152	0.0542821	SPP1	1
BP	GO:2000833	positive regulation of steroid hormone secretion	2023-01-11	11/18903	0.00638419	0.0893152	0.0542821	SPP1	1
BP	GO:0043491	protein kinase B signaling	2023-02-11	218/18903	0.00679921	0.0893152	0.0542821	CCL19/CHI3L1	2
BP	GO:0032908	regulation of transforming growth factor beta1 production	2023-01-11	12/18903	0.00696273	0.0893152	0.0542821	LUM	1
BP	GO:0042447	hormone catabolic process	2023-01-11	12/18903	0.00696273	0.0893152	0.0542821	SPP1	1
BP	GO:0072017	distal tubule development	2023-01-11	12/18903	0.00696273	0.0893152	0.0542821	PKD2	1
BP	GO:0072070	loop of Henle development	2023-01-11	12/18903	0.00696273	0.0893152	0.0542821	PKD2	1
BP	GO:0070374	positive regulation of ERK1 and ERK2 cascade	2023-02-11	223/18903	0.00710413	0.0893152	0.0542821	CCL19/CHI3L1	2
BP	GO:0051651	maintenance of location in cell	2023-02-11	226/18903	0.00729005	0.0893152	0.0542821	CCL19/PKD2	2
BP	GO:0071902	positive regulation of protein serine/threonine kinase activity	2023-02-11	229/18903	0.00747819	0.0893152	0.0542821	CCL19/PKD2	2
BP	GO:0009415	response to water	2023-01-11	13/18903	0.00754097	0.0893152	0.0542821	PKD2	1
BP	GO:0051280	negative regulation of release of sequestered calcium ion into cytosol	2023-01-11	13/18903	0.00754097	0.0893152	0.0542821	PKD2	1
BP	GO:0060049	regulation of protein glycosylation	2023-01-11	13/18903	0.00754097	0.0893152	0.0542821	RAMP1	1
BP	GO:0097048	dendritic cell apoptotic process	2023-01-11	13/18903	0.00754097	0.0893152	0.0542821	CCL19	1
BP	GO:2000668	regulation of dendritic cell apoptotic process	2023-01-11	13/18903	0.00754097	0.0893152	0.0542821	CCL19	1
BP	GO:0071356	cellular response to tumor necrosis factor	2023-02-11	234/18903	0.00779666	0.0893152	0.0542821	CCL19/CHI3L1	2
BP	GO:0046348	amino sugar catabolic process	2023-01-11	14/18903	0.00811889	0.0893152	0.0542821	CHI3L1	1
BP	GO:0048681	negative regulation of axon regeneration	2023-01-11	14/18903	0.00811889	0.0893152	0.0542821	SPP1	1
BP	GO:0045930	negative regulation of mitotic cell cycle	2023-02-11	246/18903	0.00858586	0.0893152	0.0542821	ZWINT/PKD2	2
BP	GO:0001768	establishment of T cell polarity	2023-01-11	15/18903	0.00869651	0.0893152	0.0542821	CCL19	1
BP	GO:0001771	immunological synapse formation	2023-01-11	15/18903	0.00869651	0.0893152	0.0542821	CCL19	1
BP	GO:0002468	dendritic cell antigen processing and presentation	2023-01-11	15/18903	0.00869651	0.0893152	0.0542821	CCL19	1
BP	GO:0032905	transforming growth factor beta1 production	2023-01-11	15/18903	0.00869651	0.0893152	0.0542821	LUM	1
BP	GO:0042994	cytoplasmic sequestering of transcription factor	2023-01-11	15/18903	0.00869651	0.0893152	0.0542821	PKD2	1
BP	GO:0051284	positive regulation of sequestering of calcium ion	2023-01-11	15/18903	0.00869651	0.0893152	0.0542821	PKD2	1
BP	GO:0051290	protein heterotetramerization	2023-01-11	15/18903	0.00869651	0.0893152	0.0542821	PKD2	1
BP	GO:0070571	negative regulation of neuron projection regeneration	2023-01-11	15/18903	0.00869651	0.0893152	0.0542821	SPP1	1
BP	GO:0072075	metanephric mesenchyme development	2023-01-11	15/18903	0.00869651	0.0893152	0.0542821	PKD2	1
BP	GO:0010951	negative regulation of endopeptidase activity	2023-02-11	252/18903	0.00899352	0.0893152	0.0542821	COL6A3/LXN	2
BP	GO:0034612	response to tumor necrosis factor	2023-02-11	254/18903	0.00913132	0.0893152	0.0542821	CCL19/CHI3L1	2
BP	GO:0001767	establishment of lymphocyte polarity	2023-01-11	16/18903	0.00927383	0.0893152	0.0542821	CCL19	1
BP	GO:0050965	detection of temperature stimulus involved in sensory perception of pain	2023-01-11	16/18903	0.00927383	0.0893152	0.0542821	LXN	1
BP	GO:0072176	nephric duct development	2023-01-11	16/18903	0.00927383	0.0893152	0.0542821	PKD2	1
BP	GO:0006898	receptor-mediated endocytosis	2023-02-11	257/18903	0.00933983	0.0893152	0.0542821	CCL19/RAMP1	2
BP	GO:0010466	negative regulation of peptidase activity	2023-02-11	263/18903	0.00976328	0.0893152	0.0542821	COL6A3/LXN	2
BP	GO:0036005	response to macrophage colony-stimulating factor	2023-01-11	17/18903	0.00985084	0.0893152	0.0542821	SPP1	1
BP	GO:1901988	negative regulation of cell cycle phase transition	2023-02-11	272/18903	0.0104145	0.0893152	0.0542821	ZWINT/PKD2	2
BP	GO:0006957	complement activation, alternative pathway	2023-01-11	18/18903	0.0104275	0.0893152	0.0542821	C7	1
BP	GO:0007250	activation of NF-kappaB-inducing kinase activity	2023-01-11	18/18903	0.0104275	0.0893152	0.0542821	CHI3L1	1
BP	GO:0045780	positive regulation of bone resorption	2023-01-11	18/18903	0.0104275	0.0893152	0.0542821	SPP1	1
BP	GO:0050961	detection of temperature stimulus involved in sensory perception	2023-01-11	19/18903	0.0110039	0.0893152	0.0542821	LXN	1
BP	GO:0072074	kidney mesenchyme development	2023-01-11	19/18903	0.0110039	0.0893152	0.0542821	PKD2	1
BP	GO:0006874	cellular calcium ion homeostasis	2023-02-11	284/18903	0.0113122	0.0893152	0.0542821	CCL19/PKD2	2
BP	GO:0002577	regulation of antigen processing and presentation	2023-01-11	20/18903	0.01158	0.0893152	0.0542821	CCL19	1
BP	GO:0048670	regulation of collateral sprouting	2023-01-11	20/18903	0.01158	0.0893152	0.0542821	SPP1	1
BP	GO:0072234	metanephric nephron tubule development	2023-01-11	20/18903	0.01158	0.0893152	0.0542821	PKD2	1
BP	GO:0045063	T-helper 1 cell differentiation	2023-01-11	21/18903	0.0121558	0.0893152	0.0542821	CCL19	1
BP	GO:0071498	cellular response to fluid shear stress	2023-01-11	21/18903	0.0121558	0.0893152	0.0542821	PKD2	1
BP	GO:0071636	positive regulation of transforming growth factor beta production	2023-01-11	21/18903	0.0121558	0.0893152	0.0542821	LUM	1
BP	GO:0071731	response to nitric oxide	2023-01-11	21/18903	0.0121558	0.0893152	0.0542821	CCL19	1
BP	GO:0051220	cytoplasmic sequestering of protein	2023-01-11	22/18903	0.0127313	0.0893152	0.0542821	PKD2	1
BP	GO:2000831	regulation of steroid hormone secretion	2023-01-11	22/18903	0.0127313	0.0893152	0.0542821	SPP1	1
BP	GO:0055074	calcium ion homeostasis	2023-02-11	309/18903	0.0132895	0.0893152	0.0542821	CCL19/PKD2	2
BP	GO:0034695	response to prostaglandin E	2023-01-11	23/18903	0.0133065	0.0893152	0.0542821	CCL19	1
BP	GO:0045624	positive regulation of T-helper cell differentiation	2023-01-11	23/18903	0.0133065	0.0893152	0.0542821	CCL19	1
BP	GO:0072170	metanephric tubule development	2023-01-11	23/18903	0.0133065	0.0893152	0.0542821	PKD2	1
BP	GO:0072243	metanephric nephron epithelium development	2023-01-11	23/18903	0.0133065	0.0893152	0.0542821	PKD2	1
BP	GO:0070372	regulation of ERK1 and ERK2 cascade	2023-02-11	315/18903	0.0137851	0.0893152	0.0542821	CCL19/CHI3L1	2
BP	GO:0016048	detection of temperature stimulus	2023-01-11	24/18903	0.0138814	0.0893152	0.0542821	LXN	1
BP	GO:0010948	negative regulation of cell cycle process	2023-02-11	318/18903	0.014036	0.0893152	0.0542821	ZWINT/PKD2	2
BP	GO:0009101	glycoprotein biosynthetic process	2023-02-11	321/18903	0.0142889	0.0893152	0.0542821	CCL19/RAMP1	2
BP	GO:0019835	cytolysis	2023-01-11	25/18903	0.0144559	0.0893152	0.0542821	C7	1
BP	GO:0046697	decidualization	2023-01-11	25/18903	0.0144559	0.0893152	0.0542821	SPP1	1
BP	GO:0048668	collateral sprouting	2023-01-11	25/18903	0.0144559	0.0893152	0.0542821	SPP1	1
BP	GO:0048745	smooth muscle tissue development	2023-01-11	25/18903	0.0144559	0.0893152	0.0542821	PKD2	1
BP	GO:0062149	detection of stimulus involved in sensory perception of pain	2023-01-11	25/18903	0.0144559	0.0893152	0.0542821	LXN	1
BP	GO:0072273	metanephric nephron morphogenesis	2023-01-11	25/18903	0.0144559	0.0893152	0.0542821	PKD2	1
BP	GO:0090023	positive regulation of neutrophil chemotaxis	2023-01-11	25/18903	0.0144559	0.0893152	0.0542821	CCL19	1
BP	GO:1901071	glucosamine-containing compound metabolic process	2023-01-11	25/18903	0.0144559	0.0893152	0.0542821	CHI3L1	1
BP	GO:0072503	cellular divalent inorganic cation homeostasis	2023-02-11	323/18903	0.0144586	0.0893152	0.0542821	CCL19/PKD2	2
BP	GO:0006706	steroid catabolic process	2023-01-11	26/18903	0.0150302	0.0893152	0.0542821	SPP1	1
BP	GO:0050951	sensory perception of temperature stimulus	2023-01-11	26/18903	0.0150302	0.0893152	0.0542821	LXN	1
BP	GO:0060314	regulation of ryanodine-sensitive calcium-release channel activity	2023-01-11	26/18903	0.0150302	0.0893152	0.0542821	PKD2	1
BP	GO:0016042	lipid catabolic process	2023-02-11	336/18903	0.0155833	0.0893152	0.0542821	SPP1/PLCXD3	2
BP	GO:0002407	dendritic cell chemotaxis	2023-01-11	27/18903	0.0156042	0.0893152	0.0542821	CCL19	1
BP	GO:0035929	steroid hormone secretion	2023-01-11	27/18903	0.0156042	0.0893152	0.0542821	SPP1	1
BP	GO:0051291	protein heterooligomerization	2023-01-11	27/18903	0.0156042	0.0893152	0.0542821	PKD2	1
BP	GO:0072207	metanephric epithelium development	2023-01-11	27/18903	0.0156042	0.0893152	0.0542821	PKD2	1
BP	GO:0070371	ERK1 and ERK2 cascade	2023-02-11	340/18903	0.0159369	0.0900266	0.0547145	CCL19/CHI3L1	2
BP	GO:0051235	maintenance of location	2023-02-11	342/18903	0.016115	0.0900266	0.0547145	CCL19/PKD2	2
BP	GO:0071624	positive regulation of granulocyte chemotaxis	2023-01-11	28/18903	0.0161778	0.0900266	0.0547145	CCL19	1
BP	GO:0070588	calcium ion transmembrane transport	2023-02-11	345/18903	0.0163838	0.0903361	0.0549026	CCL19/PKD2	2
BP	GO:0010800	positive regulation of peptidyl-threonine phosphorylation	2023-01-11	29/18903	0.0167512	0.0903872	0.0549336	CHI3L1	1
BP	GO:0045861	negative regulation of proteolysis	2023-02-11	352/18903	0.0170185	0.0903872	0.0549336	COL6A3/LXN	2
BP	GO:1901990	regulation of mitotic cell cycle phase transition	2023-02-11	354/18903	0.0172018	0.0903872	0.0549336	ZWINT/PKD2	2
BP	GO:0002825	regulation of T-helper 1 type immune response	2023-01-11	30/18903	0.0173242	0.0903872	0.0549336	CCL19	1
BP	GO:0008209	androgen metabolic process	2023-01-11	30/18903	0.0173242	0.0903872	0.0549336	SPP1	1
BP	GO:0072507	divalent inorganic cation homeostasis	2023-02-11	356/18903	0.0173859	0.0903872	0.0549336	CCL19/PKD2	2
BP	GO:0034694	response to prostaglandin	2023-01-11	31/18903	0.017897	0.0903872	0.0549336	CCL19	1
BP	GO:0048679	regulation of axon regeneration	2023-01-11	31/18903	0.017897	0.0903872	0.0549336	SPP1	1
BP	GO:0061437	renal system vasculature development	2023-01-11	31/18903	0.017897	0.0903872	0.0549336	PKD2	1
BP	GO:0061440	kidney vasculature development	2023-01-11	31/18903	0.017897	0.0903872	0.0549336	PKD2	1
BP	GO:0003338	metanephros morphogenesis	2023-01-11	32/18903	0.0184694	0.0906742	0.055108	PKD2	1
BP	GO:0043552	positive regulation of phosphatidylinositol 3-kinase activity	2023-01-11	32/18903	0.0184694	0.0906742	0.055108	CCL19	1
BP	GO:0060674	placenta blood vessel development	2023-01-11	32/18903	0.0184694	0.0906742	0.055108	PKD2	1
BP	GO:0051346	negative regulation of hydrolase activity	2023-02-11	373/18903	0.0189858	0.0906742	0.055108	COL6A3/LXN	2
BP	GO:0090279	regulation of calcium ion import	2023-01-11	33/18903	0.0190415	0.0906742	0.055108	PKD2	1
BP	GO:0002460	adaptive immune response based on somatic recombination of immune receptors built from immunoglobulin superfamily domains	2023-02-11	375/18903	0.019178	0.0906742	0.055108	CCL19/C7	2
BP	GO:0034405	response to fluid shear stress	2023-01-11	34/18903	0.0196134	0.0906742	0.055108	PKD2	1
BP	GO:0036336	dendritic cell migration	2023-01-11	34/18903	0.0196134	0.0906742	0.055108	CCL19	1
BP	GO:0070570	regulation of neuron projection regeneration	2023-01-11	34/18903	0.0196134	0.0906742	0.055108	SPP1	1
BP	GO:0090022	regulation of neutrophil chemotaxis	2023-01-11	34/18903	0.0196134	0.0906742	0.055108	CCL19	1
BP	GO:1902624	positive regulation of neutrophil migration	2023-01-11	34/18903	0.0196134	0.0906742	0.055108	CCL19	1
BP	GO:0001893	maternal placenta development	2023-01-11	35/18903	0.0201849	0.0919025	0.0558546	SPP1	1
BP	GO:0043372	positive regulation of CD4-positive, alpha-beta T cell differentiation	2023-01-11	35/18903	0.0201849	0.0919025	0.0558546	CCL19	1
BP	GO:0006026	aminoglycan catabolic process	2023-01-11	36/18903	0.0207561	0.0924033	0.0561589	CHI3L1	1
BP	GO:0033280	response to vitamin D	2023-01-11	36/18903	0.0207561	0.0924033	0.0561589	SPP1	1
BP	GO:0090218	positive regulation of lipid kinase activity	2023-01-11	36/18903	0.0207561	0.0924033	0.0561589	CCL19	1
BP	GO:0009100	glycoprotein metabolic process	2023-02-11	395/18903	0.0211465	0.0927667	0.0563798	CCL19/RAMP1	2
BP	GO:0071900	regulation of protein serine/threonine kinase activity	2023-02-11	395/18903	0.0211465	0.0927667	0.0563798	CCL19/PKD2	2
BP	GO:0045786	negative regulation of cell cycle	2023-02-11	405/18903	0.0221617	0.0960879	0.0583983	ZWINT/PKD2	2
BP	GO:0044060	regulation of endocrine process	2023-01-11	39/18903	0.022468	0.0960879	0.0583983	SPP1	1
BP	GO:0071634	regulation of transforming growth factor beta production	2023-01-11	39/18903	0.022468	0.0960879	0.0583983	LUM	1
BP	GO:0006040	amino sugar metabolic process	2023-01-11	41/18903	0.0236078	0.0960879	0.0583983	CHI3L1	1
BP	GO:0045124	regulation of bone resorption	2023-01-11	41/18903	0.0236078	0.0960879	0.0583983	SPP1	1
BP	GO:0051281	positive regulation of release of sequestered calcium ion into cytosol	2023-01-11	41/18903	0.0236078	0.0960879	0.0583983	PKD2	1
BP	GO:0072210	metanephric nephron development	2023-01-11	41/18903	0.0236078	0.0960879	0.0583983	PKD2	1
BP	GO:0006875	cellular metal ion homeostasis	2023-02-11	420/18903	0.0237226	0.0960879	0.0583983	CCL19/PKD2	2
BP	GO:0032735	positive regulation of interleukin-12 production	2023-01-11	42/18903	0.0241772	0.0960879	0.0583983	CCL19	1
BP	GO:0045429	positive regulation of nitric oxide biosynthetic process	2023-01-11	42/18903	0.0241772	0.0960879	0.0583983	PKD2	1
BP	GO:0071604	transforming growth factor beta production	2023-01-11	42/18903	0.0241772	0.0960879	0.0583983	LUM	1
BP	GO:0052548	regulation of endopeptidase activity	2023-02-11	428/18903	0.0245736	0.0960879	0.0583983	COL6A3/LXN	2
BP	GO:0033574	response to testosterone	2023-01-11	43/18903	0.0247463	0.0960879	0.0583983	SPP1	1
BP	GO:0043507	positive regulation of JUN kinase activity	2023-01-11	43/18903	0.0247463	0.0960879	0.0583983	CCL19	1
BP	GO:0045622	regulation of T-helper cell differentiation	2023-01-11	43/18903	0.0247463	0.0960879	0.0583983	CCL19	1
BP	GO:1901020	negative regulation of calcium ion transmembrane transporter activity	2023-01-11	44/18903	0.0253151	0.0960879	0.0583983	PKD2	1
BP	GO:1904407	positive regulation of nitric oxide metabolic process	2023-01-11	44/18903	0.0253151	0.0960879	0.0583983	PKD2	1
BP	GO:0010799	regulation of peptidyl-threonine phosphorylation	2023-01-11	45/18903	0.0258836	0.0960879	0.0583983	CHI3L1	1
BP	GO:0031295	T cell costimulation	2023-01-11	45/18903	0.0258836	0.0960879	0.0583983	CCL19	1
BP	GO:0070741	response to interleukin-6	2023-01-11	45/18903	0.0258836	0.0960879	0.0583983	CHI3L1	1
BP	GO:1901021	positive regulation of calcium ion transmembrane transporter activity	2023-01-11	45/18903	0.0258836	0.0960879	0.0583983	PKD2	1
BP	GO:2000516	positive regulation of CD4-positive, alpha-beta T cell activation	2023-01-11	45/18903	0.0258836	0.0960879	0.0583983	CCL19	1
BP	GO:0007094	mitotic spindle assembly checkpoint signaling	2023-01-11	46/18903	0.0264518	0.0960879	0.0583983	ZWINT	1
BP	GO:0042088	T-helper 1 type immune response	2023-01-11	46/18903	0.0264518	0.0960879	0.0583983	CCL19	1
BP	GO:0071173	spindle assembly checkpoint signaling	2023-01-11	46/18903	0.0264518	0.0960879	0.0583983	ZWINT	1
BP	GO:0071174	mitotic spindle checkpoint signaling	2023-01-11	46/18903	0.0264518	0.0960879	0.0583983	ZWINT	1
BP	GO:0031294	lymphocyte costimulation	2023-01-11	47/18903	0.0270197	0.0960879	0.0583983	CCL19	1
BP	GO:0031577	spindle checkpoint signaling	2023-01-11	47/18903	0.0270197	0.0960879	0.0583983	ZWINT	1
BP	GO:0071470	cellular response to osmotic stress	2023-01-11	47/18903	0.0270197	0.0960879	0.0583983	PKD2	1
BP	GO:0097028	dendritic cell differentiation	2023-01-11	47/18903	0.0270197	0.0960879	0.0583983	CCL19	1
BP	GO:0140353	lipid export from cell	2023-01-11	47/18903	0.0270197	0.0960879	0.0583983	SPP1	1
BP	GO:1902622	regulation of neutrophil migration	2023-01-11	47/18903	0.0270197	0.0960879	0.0583983	CCL19	1
BP	GO:1901987	regulation of cell cycle phase transition	2023-02-11	453/18903	0.0273142	0.0963953	0.0585851	ZWINT/PKD2	2
BP	GO:0045841	negative regulation of mitotic metaphase/anaphase transition	2023-01-11	48/18903	0.0275873	0.0963953	0.0585851	ZWINT	1
BP	GO:0046850	regulation of bone remodeling	2023-01-11	48/18903	0.0275873	0.0963953	0.0585851	SPP1	1
BP	GO:0052547	regulation of peptidase activity	2023-02-11	459/18903	0.0279901	0.0972371	0.0590967	COL6A3/LXN	2
BP	GO:0070509	calcium ion import	2023-01-11	49/18903	0.0281546	0.0972468	0.0591026	PKD2	1
BP	GO:0045737	positive regulation of cyclin-dependent protein serine/threonine kinase activity	2023-01-11	50/18903	0.0287216	0.0977905	0.0594331	PKD2	1
BP	GO:1902100	negative regulation of metaphase/anaphase transition of cell cycle	2023-01-11	50/18903	0.0287216	0.0977905	0.0594331	ZWINT	1
BP	GO:0033046	negative regulation of sister chromatid segregation	2023-01-11	51/18903	0.0292883	0.0977905	0.0594331	ZWINT	1
BP	GO:0033048	negative regulation of mitotic sister chromatid segregation	2023-01-11	51/18903	0.0292883	0.0977905	0.0594331	ZWINT	1
BP	GO:0050982	detection of mechanical stimulus	2023-01-11	51/18903	0.0292883	0.0977905	0.0594331	PKD2	1
BP	GO:2000816	negative regulation of mitotic sister chromatid separation	2023-01-11	51/18903	0.0292883	0.0977905	0.0594331	ZWINT	1
BP	GO:0044772	mitotic cell cycle phase transition	2023-02-11	473/18903	0.0295937	0.0982643	0.059721	ZWINT/PKD2	2
BP	GO:0046638	positive regulation of alpha-beta T cell differentiation	2023-01-11	53/18903	0.0304208	0.0982953	0.0597399	CCL19	1
BP	GO:0048260	positive regulation of receptor-mediated endocytosis	2023-01-11	53/18903	0.0304208	0.0982953	0.0597399	CCL19	1
BP	GO:0051985	negative regulation of chromosome segregation	2023-01-11	53/18903	0.0304208	0.0982953	0.0597399	ZWINT	1
BP	GO:0071622	regulation of granulocyte chemotaxis	2023-01-11	53/18903	0.0304208	0.0982953	0.0597399	CCL19	1
BP	GO:1905819	negative regulation of chromosome separation	2023-01-11	53/18903	0.0304208	0.0982953	0.0597399	ZWINT	1
BP	GO:1904031	positive regulation of cyclin-dependent protein kinase activity	2023-01-11	54/18903	0.0309867	0.0984823	0.0598535	PKD2	1
BP	GO:0031103	axon regeneration	2023-01-11	55/18903	0.0315522	0.0984823	0.0598535	SPP1	1
BP	GO:0071320	cellular response to cAMP	2023-01-11	55/18903	0.0315522	0.0984823	0.0598535	PKD2	1
BP	GO:2000107	negative regulation of leukocyte apoptotic process	2023-01-11	55/18903	0.0315522	0.0984823	0.0598535	CCL19	1
BP	GO:0033047	regulation of mitotic sister chromatid segregation	2023-01-11	56/18903	0.0321174	0.0984823	0.0598535	ZWINT	1
BP	GO:0043370	regulation of CD4-positive, alpha-beta T cell differentiation	2023-01-11	56/18903	0.0321174	0.0984823	0.0598535	CCL19	1
BP	GO:0043551	regulation of phosphatidylinositol 3-kinase activity	2023-01-11	56/18903	0.0321174	0.0984823	0.0598535	CCL19	1
BP	GO:0045839	negative regulation of mitotic nuclear division	2023-01-11	56/18903	0.0321174	0.0984823	0.0598535	ZWINT	1
BP	GO:0060986	endocrine hormone secretion	2023-01-11	56/18903	0.0321174	0.0984823	0.0598535	SPP1	1
BP	GO:1903170	negative regulation of calcium ion transmembrane transport	2023-01-11	56/18903	0.0321174	0.0984823	0.0598535	PKD2	1
BP	GO:0043410	positive regulation of MAPK cascade	2023-02-11	496/18903	0.0323083	0.0985651	0.0599038	CCL19/CHI3L1	2
BP	GO:0030003	cellular cation homeostasis	2023-02-11	499/18903	0.0326696	0.0991639	0.0602678	CCL19/PKD2	2
BP	GO:0007566	embryo implantation	2023-01-11	59/18903	0.0338112	0.101603	0.0617499	SPP1	1
BP	GO:0051289	protein homotetramerization	2023-01-11	59/18903	0.0338112	0.101603	0.0617499	PKD2	1
BP	GO:0001658	branching involved in ureteric bud morphogenesis	2023-01-11	60/18903	0.0343752	0.101762	0.0618467	PKD2	1
BP	GO:0060135	maternal process involved in female pregnancy	2023-01-11	61/18903	0.0349389	0.101762	0.0618467	SPP1	1
BP	GO:0031102	neuron projection regeneration	2023-01-11	62/18903	0.0355023	0.101762	0.0618467	SPP1	1
BP	GO:0035904	aorta development	2023-01-11	62/18903	0.0355023	0.101762	0.0618467	PKD2	1
BP	GO:0043506	regulation of JUN kinase activity	2023-01-11	62/18903	0.0355023	0.101762	0.0618467	CCL19	1
BP	GO:0045428	regulation of nitric oxide biosynthetic process	2023-01-11	62/18903	0.0355023	0.101762	0.0618467	PKD2	1
BP	GO:0032615	interleukin-12 production	2023-01-11	63/18903	0.0360654	0.101762	0.0618467	CCL19	1
BP	GO:0032655	regulation of interleukin-12 production	2023-01-11	63/18903	0.0360654	0.101762	0.0618467	CCL19	1
BP	GO:0032731	positive regulation of interleukin-1 beta production	2023-01-11	63/18903	0.0360654	0.101762	0.0618467	CCL19	1
BP	GO:0032757	positive regulation of interleukin-8 production	2023-01-11	63/18903	0.0360654	0.101762	0.0618467	CHI3L1	1
BP	GO:0045453	bone resorption	2023-01-11	63/18903	0.0360654	0.101762	0.0618467	SPP1	1
BP	GO:0051784	negative regulation of nuclear division	2023-01-11	63/18903	0.0360654	0.101762	0.0618467	ZWINT	1
BP	GO:2001258	negative regulation of cation channel activity	2023-01-11	63/18903	0.0360654	0.101762	0.0618467	PKD2	1
BP	GO:0001947	heart looping	2023-01-11	64/18903	0.0366282	0.102389	0.0622276	PKD2	1
BP	GO:0030199	collagen fibril organization	2023-01-11	64/18903	0.0366282	0.102389	0.0622276	LUM	1
BP	GO:0048247	lymphocyte chemotaxis	2023-01-11	65/18903	0.0371907	0.10253	0.0623137	CCL19	1
BP	GO:0050771	negative regulation of axonogenesis	2023-01-11	65/18903	0.0371907	0.10253	0.0623137	SPP1	1
BP	GO:0080164	regulation of nitric oxide metabolic process	2023-01-11	65/18903	0.0371907	0.10253	0.0623137	PKD2	1
BP	GO:0060675	ureteric bud morphogenesis	2023-01-11	66/18903	0.0377529	0.103605	0.0629669	PKD2	1
BP	GO:0072171	mesonephric tubule morphogenesis	2023-01-11	67/18903	0.0383148	0.104195	0.0633257	PKD2	1
BP	GO:1901224	positive regulation of NIK/NF-kappaB signaling	2023-01-11	67/18903	0.0383148	0.104195	0.0633257	CCL19	1
BP	GO:0042093	T-helper cell differentiation	2023-01-11	68/18903	0.0388764	0.104775	0.0636777	CCL19	1
BP	GO:0043550	regulation of lipid kinase activity	2023-01-11	68/18903	0.0388764	0.104775	0.0636777	CCL19	1
BP	GO:0061371	determination of heart left/right asymmetry	2023-01-11	69/18903	0.0394377	0.105813	0.0643087	PKD2	1
BP	GO:0002294	CD4-positive, alpha-beta T cell differentiation involved in immune response	2023-01-11	70/18903	0.0399988	0.105984	0.0644125	CCL19	1
BP	GO:0003143	embryonic heart tube morphogenesis	2023-01-11	70/18903	0.0399988	0.105984	0.0644125	PKD2	1
BP	GO:0002287	alpha-beta T cell activation involved in immune response	2023-01-11	71/18903	0.0405595	0.105984	0.0644125	CCL19	1
BP	GO:0002293	alpha-beta T cell differentiation involved in immune response	2023-01-11	71/18903	0.0405595	0.105984	0.0644125	CCL19	1
BP	GO:0002548	monocyte chemotaxis	2023-01-11	71/18903	0.0405595	0.105984	0.0644125	CCL19	1
BP	GO:0009988	cell-cell recognition	2023-01-11	71/18903	0.0405595	0.105984	0.0644125	CCL19	1
BP	GO:0046635	positive regulation of alpha-beta T cell activation	2023-01-11	73/18903	0.04168	0.107973	0.0656215	CCL19	1
BP	GO:0046637	regulation of alpha-beta T cell differentiation	2023-01-11	73/18903	0.04168	0.107973	0.0656215	CCL19	1
BP	GO:0032732	positive regulation of interleukin-1 production	2023-01-11	74/18903	0.0422398	0.108026	0.0656539	CCL19	1
BP	GO:0051298	centrosome duplication	2023-01-11	74/18903	0.0422398	0.108026	0.0656539	PKD2	1
BP	GO:0051926	negative regulation of calcium ion transport	2023-01-11	74/18903	0.0422398	0.108026	0.0656539	PKD2	1
BP	GO:0072078	nephron tubule morphogenesis	2023-01-11	75/18903	0.0427994	0.108993	0.0662417	PKD2	1
BP	GO:0006809	nitric oxide biosynthetic process	2023-01-11	76/18903	0.0433586	0.109952	0.0668241	PKD2	1
BP	GO:0072088	nephron epithelium morphogenesis	2023-01-11	77/18903	0.0439175	0.110901	0.0674011	PKD2	1
BP	GO:0002292	T cell differentiation involved in immune response	2023-01-11	79/18903	0.0450345	0.111842	0.0679729	CCL19	1
BP	GO:0048844	artery morphogenesis	2023-01-11	79/18903	0.0450345	0.111842	0.0679729	PKD2	1
BP	GO:0061333	renal tubule morphogenesis	2023-01-11	79/18903	0.0450345	0.111842	0.0679729	PKD2	1
BP	GO:2000514	regulation of CD4-positive, alpha-beta T cell activation	2023-01-11	79/18903	0.0450345	0.111842	0.0679729	CCL19	1
BP	GO:0072028	nephron morphogenesis	2023-01-11	80/18903	0.0455926	0.1123	0.0682512	PKD2	1
BP	GO:2001259	positive regulation of cation channel activity	2023-01-11	80/18903	0.0455926	0.1123	0.0682512	PKD2	1
BP	GO:0046209	nitric oxide metabolic process	2023-01-11	82/18903	0.0467078	0.114111	0.0693521	PKD2	1
BP	GO:0051279	regulation of release of sequestered calcium ion into cytosol	2023-01-11	82/18903	0.0467078	0.114111	0.0693521	PKD2	1
BP	GO:2001057	reactive nitrogen species metabolic process	2023-01-11	83/18903	0.0472649	0.115005	0.0698953	PKD2	1
BP	GO:0035050	embryonic heart tube development	2023-01-11	84/18903	0.0478218	0.115891	0.0704336	PKD2	1
BP	GO:0034103	regulation of tissue remodeling	2023-01-11	85/18903	0.0483783	0.116403	0.070745	SPP1	1
BP	GO:0006970	response to osmotic stress	2023-01-11	86/18903	0.0489346	0.116403	0.070745	PKD2	1
BP	GO:0033273	response to vitamin	2023-01-11	86/18903	0.0489346	0.116403	0.070745	SPP1	1
BP	GO:0001892	embryonic placenta development	2023-01-11	87/18903	0.0494906	0.116403	0.070745	PKD2	1
BP	GO:0071277	cellular response to calcium ion	2023-01-11	87/18903	0.0494906	0.116403	0.070745	PKD2	1
BP	GO:2000134	negative regulation of G1/S transition of mitotic cell cycle	2023-01-11	87/18903	0.0494906	0.116403	0.070745	PKD2	1
CC	GO:0005581	collagen trimer	2023-02-11	86/19869	0.000992958	0.0516338	0.0386731	COL6A3/LUM	2
CC	GO:0031617	NMS complex	2023-01-11	10/19869	0.00552374	0.0803447	0.0601772	ZWINT	1
CC	GO:0005583	fibrillar collagen trimer	2023-01-11	12/19869	0.00662515	0.0803447	0.0601772	LUM	1
CC	GO:0098643	banded collagen fibril	2023-01-11	12/19869	0.00662515	0.0803447	0.0601772	LUM	1
CC	GO:0098554	cytoplasmic side of endoplasmic reticulum membrane	2023-01-11	14/19869	0.00772546	0.0803447	0.0601772	PKD2	1
CC	GO:0098644	complex of collagen trimers	2023-01-11	22/19869	0.0121156	0.0829009	0.0620918	LUM	1
CC	GO:0005788	endoplasmic reticulum lumen	2023-02-11	312/19869	0.0123108	0.0829009	0.0620918	SPP1/COL6A3	2
CC	GO:0046930	pore complex	2023-01-11	26/19869	0.014304	0.0829009	0.0620918	C7	1
CC	GO:0071556	integral component of lumenal side of endoplasmic reticulum membrane	2023-01-11	29/19869	0.0159425	0.0829009	0.0620918	PKD2	1
CC	GO:0098553	lumenal side of endoplasmic reticulum membrane	2023-01-11	29/19869	0.0159425	0.0829009	0.0620918	PKD2	1
CC	GO:0098576	lumenal side of membrane	2023-01-11	35/19869	0.0192119	0.0908201	0.0680232	PKD2	1
CC	GO:0099738	cell cortex region	2023-01-11	39/19869	0.0213861	0.0915243	0.0685506	PKD2	1
CC	GO:0062023	collagen-containing extracellular matrix	2023-02-11	433/19869	0.0228811	0.0915243	0.0685506	COL6A3/LUM	2
CC	GO:0035580	specific granule lumen	2023-01-11	62/19869	0.0338026	0.125553	0.0940374	CHI3L1	1
CC	GO:0060170	ciliary membrane	2023-01-11	76/19869	0.0412902	0.14314	0.10721	PKD2	1
MF	GO:0005201	extracellular matrix structural constituent	2023-03-10	173/18432	9.29023e-05	0.00613155	0.00322713	CHI3L1/COL6A3/LUM	3
MF	GO:0004866	endopeptidase inhibitor activity	2023-02-10	180/18432	0.00405354	0.0673724	0.0354591	COL6A3/LXN	2
MF	GO:0030414	peptidase inhibitor activity	2023-02-10	187/18432	0.004367	0.0673724	0.0354591	COL6A3/LXN	2
MF	GO:0061135	endopeptidase regulator activity	2023-02-10	194/18432	0.00469145	0.0673724	0.0354591	COL6A3/LXN	2
MF	GO:0061134	peptidase regulator activity	2023-02-10	232/18432	0.00664152	0.0673724	0.0354591	COL6A3/LXN	2
MF	GO:0005125	cytokine activity	2023-02-10	237/18432	0.00692148	0.0673724	0.0354591	CCL19/SPP1	2
MF	GO:0051371	muscle alpha-actinin binding	2023-01-10	15/18432	0.00811026	0.0673724	0.0354591	PKD2	1
MF	GO:0008191	metalloendopeptidase inhibitor activity	2023-01-10	16/18432	0.00864883	0.0673724	0.0354591	LXN	1
MF	GO:0015278	calcium-release channel activity	2023-01-10	17/18432	0.00918714	0.0673724	0.0354591	PKD2	1
MF	GO:0030021	extracellular matrix structural constituent conferring compression resistance	2023-01-10	22/18432	0.0118747	0.0711096	0.0374261	LUM	1
MF	GO:0005248	voltage-gated sodium channel activity	2023-01-10	24/18432	0.0129479	0.0711096	0.0374261	PKD2	1
MF	GO:0015271	outward rectifier potassium channel activity	2023-01-10	25/18432	0.0134842	0.0711096	0.0374261	PKD2	1
MF	GO:0099604	ligand-gated calcium channel activity	2023-01-10	26/18432	0.0140201	0.0711096	0.0374261	PKD2	1
MF	GO:0051393	alpha-actinin binding	2023-01-10	28/18432	0.0150912	0.0711096	0.0374261	PKD2	1
MF	GO:0005217	intracellular ligand-gated ion channel activity	2023-01-10	30/18432	0.0161613	0.0711096	0.0374261	PKD2	1
MF	GO:0004857	enzyme inhibitor activity	2023-02-10	395/18432	0.0183971	0.0720854	0.0379397	COL6A3/LXN	2
MF	GO:0042805	actinin binding	2023-01-10	36/18432	0.0193652	0.0720854	0.0379397	PKD2	1
MF	GO:0030020	extracellular matrix structural constituent conferring tensile strength	2023-01-10	41/18432	0.0220279	0.0720854	0.0379397	COL6A3	1
MF	GO:0005245	voltage-gated calcium channel activity	2023-01-10	44/18432	0.0236224	0.0720854	0.0379397	PKD2	1
MF	GO:0005272	sodium channel activity	2023-01-10	46/18432	0.0246841	0.0720854	0.0379397	PKD2	1
MF	GO:0048020	CCR chemokine receptor binding	2023-01-10	47/18432	0.0252146	0.0720854	0.0379397	CCL19	1
MF	GO:0015026	coreceptor activity	2023-01-10	48/18432	0.0257448	0.0720854	0.0379397	RAMP1	1
MF	GO:0008009	chemokine activity	2023-01-10	49/18432	0.0262748	0.0720854	0.0379397	CCL19	1
MF	GO:0048018	receptor ligand activity	2023-02-10	491/18432	0.0276599	0.0720854	0.0379397	CCL19/SPP1	2
MF	GO:0017046	peptide hormone binding	2023-01-10	52/18432	0.027863	0.0720854	0.0379397	RAMP1	1
MF	GO:0030546	signaling receptor activator activity	2023-02-10	498/18432	0.0283973	0.0720854	0.0379397	CCL19/SPP1	2
MF	GO:0050840	extracellular matrix binding	2023-01-10	56/18432	0.0299771	0.0732774	0.0385671	SPP1	1
MF	GO:0005518	collagen binding	2023-01-10	69/18432	0.0368194	0.0861827	0.0453593	LUM	1
MF	GO:0042379	chemokine receptor binding	2023-01-10	71/18432	0.0378682	0.0861827	0.0453593	CCL19	1
MF	GO:0051117	ATPase binding	2023-01-10	85/18432	0.0451809	0.0964042	0.0507391	PKD2	1
MF	GO:0042562	hormone binding	2023-01-10	87/18432	0.0462215	0.0964042	0.0507391	RAMP1	1
MF	GO:0008081	phosphoric diester hydrolase activity	2023-01-10	88/18432	0.0467414	0.0964042	0.0507391	PLCXD3	1
MF	GO:0051219	phosphoprotein binding	2023-01-10	92/18432	0.0488185	0.0976371	0.0513879	PKD2	1

## Sheet: KEGG analysis
ID	Description	GeneRatio	BgRatio	pvalue	p.adjust	qvalue	geneID	Count
hsa04512	ECM-receptor interaction	2023-02-06	88/8211	0.00165651	0.0314736	0.0244117	SPP1/COL6A3	2
hsa04510	Focal adhesion	2023-02-06	201/8211	0.0083822	0.0796309	0.0617636	SPP1/COL6A3	2
hsa05165	Human papillomavirus infection	2023-02-06	331/8211	0.0218216	0.117684	0.0912782	SPP1/COL6A3	2
hsa04151	PI3K-Akt signaling pathway	2023-02-06	354/8211	0.0247755	0.117684	0.0912782	SPP1/COL6A3	2
hsa04929	GnRH secretion	2023-01-06	64/8211	0.0458784	0.139937	0.108539	SPP1	1

## Sheet: PLCXD3  GSEA of GSE28829
PLCXD3 single gene GSEA of GSE49541
	ID	Description	setSize	enrichmentScore	NES	pvalue	p.adjust	qvalue	rank	leading_edge	core_enrichment
hsa05150	hsa05150	Staphylococcus aureus infection	82	0.797286	2.54574	0.000137306	0.000137306	0.000781957	843	tags=43%, list=5%, signal=41%	2213/713/714/719/3426/3108/712/3109/6403/3126/3122/3689/3861/720/3075/3684/718/2209/3113/3383/3115/2359/9103/717/3683/2214/3123/5724/728/715/629/3875/716/3119/6404
hsa04610	hsa04610	Complement and coagulation cascades	83	0.794949	2.54325	0.000137118	0.000137118	0.000781957	1083	tags=41%, list=6%, signal=39%	713/714/11326/719/3426/2162/712/730/3689/2157/720/5328/5327/3075/3684/7450/718/5270/5265/717/7035/2152/728/715/629/5329/1378/3080/716/966/729/10544/624/5345
hsa05330	hsa05330	Allograft rejection	34	0.790119	2.17299	0.000155063	0.000155063	0.000781957	2306	tags=53%, list=12%, signal=46%	3108/3109/3126/3122/3113/3115/3123/942/3106/3119/3134/3133/3002/3107/940/3117/3135/3112
hsa05310	hsa05310	Asthma	27	0.783842	2.05605	0.000160026	0.000160026	0.000788643	827	tags=33%, list=4%, signal=32%	3108/3109/2207/3126/3122/3113/3115/3123/3119
hsa05322	hsa05322	Systemic lupus erythematosus	49	0.778995	2.2846	0.000147995	0.000147995	0.000781957	1548	tags=49%, list=8%, signal=45%	713/714/3108/712/730/3109/3126/3122/720/718/2209/3113/3115/717/2214/3123/942/715/716/3119/729/2212/940/2215
hsa04672	hsa04672	Intestinal immune network for IgA production	44	0.778527	2.23986	0.00014941	0.00014941	0.000781957	1494	tags=43%, list=8%, signal=40%	10673/3108/3109/3126/6387/7852/3122/3113/3569/3115/608/3123/942/9020/8741/3119/3676/3601/940
hsa05144	hsa05144	Malaria	48	0.777474	2.27074	0.000148324	0.000148324	0.000781957	1598	tags=48%, list=9%, signal=44%	7412/6403/3689/7097/6347/2532/5175/6401/3383/3569/3576/3683/6382/948/1378/7058/4233/4615/3606/1311/7060/3039/3820
hsa05323	hsa05323	Rheumatoid arthritis	87	0.773636	2.49457	0.000135851	0.000135851	0.000781957	1220	tags=43%, list=7%, signal=40%	54/6348/10673/3108/3109/3126/6387/3122/3689/7097/4314/6352/6347/1514/3113/3383/3569/3115/2921/2920/3576/3683/3123/942/1513/7422/8741/10312/526/7010/3119/2919/9296/9114/523/3606/533
hsa05332	hsa05332	Graft-versus-host disease	38	0.758031	2.12311	0.000152509	0.000152509	0.000781957	2306	tags=50%, list=12%, signal=44%	3108/3109/3126/3122/3113/3569/3115/3123/942/3106/3119/3134/3133/3002/3107/940/3117/3135/3112
hsa04061	hsa04061	Viral protein interaction with cytokine and cytokine receptor	95	0.742914	2.42204	0.0001343	0.0001343	0.000781957	1766	tags=43%, list=9%, signal=39%	6363/6362/6348/1230/6358/6387/7852/6355/10563/8743/7133/9547/6368/6351/3587/6352/6347/1436/3569/6366/2921/2920/3576/1524/8764/3588/7132/3561/3570/6360/6354/2919/1234/3606/8740/729230/6376/3560/1236/6357/3572
hsa04940	hsa04940	Type I diabetes mellitus	40	0.73633	2.08505	0.000151906	0.000151906	0.000781957	2306	tags=48%, list=12%, signal=42%	3108/3109/3126/3122/3113/3115/3123/942/3106/3119/3134/3133/3002/3107/940/5799/3117/3135/3112
hsa05140	hsa05140	Leishmaniasis	73	0.73597	2.31021	0.000140076	0.000140076	0.000781957	1868	tags=48%, list=10%, signal=43%	3108/4688/3109/3126/3122/3689/7097/3684/718/5777/2209/3113/3115/65108/9103/4689/5743/2214/3123/653361/1378/1536/3119/3459/4615/5603/1535/3676/2212/4792/3654/2215/3460/3716/3117
hsa00603	hsa00603	Glycosphingolipid biosynthesis - globo and isoglobo series	14	0.729728	1.66786	0.0107821	0.0107821	0.0315949	2210	tags=50%, list=12%, signal=44%	2717/26301/4668/3074/6482/6489/53947
hsa04064	hsa04064	NF-kappa B signaling pathway	99	0.715398	2.34379	0.000134192	0.000134192	0.000781957	2228	tags=40%, list=12%, signal=36%	6363/10673/929/7412/23643/6387/29760/7128/5328/6351/597/3929/3383/4067/6366/6850/2921/2920/3576/5743/9020/695/4616/5971/29775/3554/7132/2919/4615/4792/3654/8740/5336/7706/6357/4050/8792/3932/142/353376
hsa05320	hsa05320	Autoimmune thyroid disease	47	0.70919	2.06236	0.000148787	0.000148787	0.000781957	2306	tags=38%, list=12%, signal=34%	3108/3109/3126/3122/3113/3115/3123/942/3106/3119/3134/3133/3002/3107/940/3117/3135/3112
hsa05133	hsa05133	Pertussis	72	0.705146	2.20846	0.000140076	0.000140076	0.000781957	960	tags=29%, list=5%, signal=28%	713/714/929/712/23643/3394/3689/720/29108/3684/718/834/3569/3576/717/715/10392/716/4615/3659/5603
hsa05340	hsa05340	Primary immunodeficiency	36	0.699884	1.9431	0.00061529	0.00061529	0.00251737	3052	tags=53%, list=16%, signal=44%	29760/973/5788/84876/7374/695/3575/3561/100/915/8625/6890/3718/3932/920/23495/3543/930/7535
hsa05321	hsa05321	Inflammatory bowel disease	62	0.695006	2.12603	0.000142288	0.000142288	0.000781957	2324	tags=35%, list=12%, signal=31%	3108/3109/3126/3122/7097/7100/3113/3569/3115/3123/3566/3561/3119/4094/3459/3606/64127/3460/3117/3595/3112/6774
hsa04640	hsa04640	Hematopoietic cell lineage	94	0.69038	2.24812	0.000134264	0.000134264	0.000781957	1017	tags=31%, list=5%, signal=29%	929/3108/3109/3126/3122/931/3684/1436/2209/3113/951/3569/3115/3574/3123/952/3563/3655/3575/3554/948/1378/3566/3570/966/3119/915/914/3676
hsa05134	hsa05134	Legionellosis	56	0.675942	2.035	0.000144823	0.000144823	0.000781957	1508	tags=34%, list=8%, signal=31%	929/3689/29108/7097/3684/718/834/7100/3569/2921/2920/3576/1378/2919/4615/3606/4671/4792/3310
hsa05152	hsa05152	Tuberculosis	172	0.672212	2.34547	0.000122805	0.000122805	0.000781957	2005	tags=34%, list=11%, signal=30%	2213/929/1520/3108/3109/2207/3126/4360/3122/3689/7097/3684/718/3587/11151/1509/3929/2209/3113/3569/3115/9103/6850/7096/2214/3123/972/3588/8877/7132/1378/10312/30835/3119/3459/4046/64170/4615/637/5603/5530/9114/3606/64127/8772/533/2212/3654/581/817/8625/2215/3460/3716/3117/3687/8844/3920
hsa04142	hsa04142	Lysosome	130	0.667319	2.25752	0.000128353	0.000128353	0.000781957	2865	tags=48%, list=15%, signal=41%	54/1520/1075/7805/1508/5641/968/10577/1509/1514/23659/1200/51172/1512/2717/1522/5476/3988/1513/4758/4125/10312/53/3482/57192/2799/1515/4668/9114/162/4074/3373/3074/533/2720/8943/2588/1201/4891/23312/2581/5660/4669/5538/2548/2760/3920/8218/6556/537/2519/410/2517/527/1497/3916/8906/8722/84572/23163/23062/8372/26088
hsa05416	hsa05416	Viral myocarditis	55	0.651896	1.95717	0.000144802	0.000144802	0.000781957	1494	tags=40%, list=8%, signal=37%	3108/3109/3126/3122/3689/3113/3383/5880/3115/3683/3123/942/3106/3119/3134/637/3133/3908/27/2534/3107/940
hsa04662	hsa04662	B cell receptor signaling pathway	80	0.64916	2.06587	0.000137988	0.000137988	0.000781957	2784	tags=49%, list=15%, signal=42%	2213/29760/118788/5777/5880/4067/7409/8519/6850/973/971/695/4794/5293/10859/5530/8503/25780/5295/4792/79168/5336/3635/1380/10990/23547/10288/974/11025/7410/5605/11006/10451/11027/4893/4775/933/930/27071
hsa04145	hsa04145	Phagosome	143	0.63583	2.17434	0.000126454	0.000126454	0.000781957	1690	tags=36%, list=9%, signal=33%	2213/929/1520/3108/8685/4688/3109/3126/81035/4360/3122/3689/7097/3684/718/11151/2209/1514/3113/3115/9103/4689/2214/3123/653361/715/78989/3106/948/10312/1536/7058/526/30835/3119/3134/3133/1535/9296/9114/4481/523/4074/1311/533/2212/3107/7060/2215/6890/83547
hsa04979	hsa04979	Cholesterol metabolism	50	0.634514	1.86955	0.000294118	0.000294118	0.00132869	1447	tags=28%, list=8%, signal=26%	5360/348/341/9388/10577/4023/51129/3988/19/6646/948/1593/10948/27141
hsa04613	hsa04613	Neutrophil extracellular trap formation	107	0.633403	2.09314	0.000132873	0.000132873	0.000781957	1548	tags=32%, list=8%, signal=29%	4688/6403/3689/366/7097/3684/7450/718/10105/2209/834/5880/51311/2359/6850/4689/3683/2214/837/653361/728/1378/1536/5293/6404/5603/1535/51284/8503/2212/5295/5336/293/2215
hsa04620	hsa04620	Toll-like receptor signaling pathway	97	0.632948	2.06902	0.000134174	0.000134174	0.000781957	1315	tags=27%, list=7%, signal=25%	6696/6348/929/23643/7097/6351/6352/3929/7100/51311/3569/7096/3576/942/1513/3455/1326/5293/4615/5603/51284/8503/8772/5295/4792/3654
hsa04380	hsa04380	Osteoclast differentiation	127	0.627348	2.11565	0.000128916	0.000128916	0.000781957	2538	tags=44%, list=14%, signal=38%	2213/54/4688/7305/29760/1436/2209/9103/6850/9021/4689/2214/54209/1513/9020/653361/140885/695/5971/3455/3554/7132/5468/5293/3459/10859/5603/7048/1535/5530/3937/8503/2212/5295/4792/2534/79168/5336/126014/2215/10990/23547/10288/3460/3716/11025/7297/6773/8792/3932/11006/11027/6688/8878/3726/55423
hsa04612	hsa04612	Antigen processing and presentation	70	0.621018	1.93772	0.000140076	0.000140076	0.000781957	1941	tags=34%, list=10%, signal=31%	1520/3108/10437/3109/1508/3126/3122/5641/1514/3113/3115/3123/972/3106/3119/3134/3133/3107/8625/3310/6890/5720/3117/6892
hsa04966	hsa04966	Collecting duct acid secretion	27	0.617663	1.62016	0.0164826	0.0164826	0.0441251	1120	tags=26%, list=6%, signal=24%	10723/760/10312/526/9296/9114/523
hsa04062	hsa04062	Chemokine signaling pathway	185	0.611899	2.14893	0.000121743	0.000121743	0.000781957	1416	tags=28%, list=8%, signal=26%	6363/6362/6348/1230/6358/3055/6387/7852/6355/10563/9547/6368/6351/58191/7074/196883/6352/6347/5880/9844/4067/109/6366/7409/2921/2920/3576/1524/653361/1794/2268/5580/6464/5294/5293/6360/409/6354/2919/1234/2185/25759/8503/408/5295/4792/7454/729230/5336/6376/5590
hsa05143	hsa05143	African trypanosomiasis	35	0.606874	1.67551	0.00787037	0.00787037	0.0237032	2421	tags=29%, list=13%, signal=25%	7412/6401/3383/3569/8542/4615/3606/3039/3910/5330
hsa05120	hsa05120	Epithelial cell signaling in Helicobacter pylori infection	70	0.600973	1.87517	0.000140076	0.000140076	0.000781957	2025	tags=36%, list=11%, signal=32%	5803/6352/4067/1445/2921/2920/3576/50848/58494/9020/10312/10392/4233/526/2919/5603/9296/9114/523/533/4792/5336/28964/6868/102
hsa04668	hsa04668	TNF signaling pathway	110	0.599429	1.98876	0.000131804	0.000131804	0.000781957	1571	tags=30%, list=8%, signal=28%	7412/1906/7128/4318/7133/4314/6352/6347/6401/3383/3569/2921/2920/9021/5743/9020/7132/7424/1326/5293/2919/3659/5603/3976/8503/602/64127/8772/5295/4792/6376/197259/11035
hsa04670	hsa04670	Leukocyte transendothelial migration	108	0.598537	1.97945	0.000132679	0.000132679	0.000781957	1401	tags=28%, list=7%, signal=26%	7412/4688/6387/7852/3689/1003/4318/3684/5175/7070/3383/5880/7409/4689/3683/50848/58494/653361/1536/5293/5603/1535/3676/2185/8503/7122/5010/399/5295/5336
hsa04658	hsa04658	Th1 and Th2 cell differentiation	89	0.594709	1.9203	0.000272368	0.000272368	0.00125661	2528	tags=39%, list=14%, signal=34%	3108/3109/3126/3122/3113/3115/3123/4794/3566/3561/3119/915/4094/3459/5603/5530/6776/864/28514/919/4792/3560/3460/3716/3117/4851/7297/3595/3714/3718/54567/3932/3112/4775/920
hsa05142	hsa05142	Chagas disease	100	0.594653	1.94968	0.000133958	0.000133958	0.000781957	1685	tags=28%, list=9%, signal=26%	713/714/6348/712/7097/718/6352/6347/3569/3576/7132/5293/2769/915/3459/4615/5603/7048/624/8503/9630/919/8772/5295/4792/3654/5054/3460
hsa04664	hsa04664	Fc epsilon RI signaling pathway	64	0.592666	1.8184	0.00014243	0.00014243	0.000781957	2369	tags=33%, list=13%, signal=29%	2207/241/5880/4067/7409/6850/240/695/5293/5603/3937/8503/5295/2534/5336/3635/7410/5605/5321/10451/4893
hsa04650	hsa04650	Natural killer cell mediated cytotoxicity	123	0.590437	1.98163	0.000130191	0.000130191	0.000781957	2369	tags=34%, list=13%, signal=30%	7305/2207/3689/8743/5777/3383/5880/7409/962/3384/6850/3683/2214/3106/3455/10870/6464/5293/3459/637/3133/5530/4277/2185/25759/3937/8503/919/3002/5295/2534/5336/3107/2215/3460/7410/5605/3932/10451/8797/3135/4893
hsa04950	hsa04950	Maturity onset diabetes of the young	24	0.585039	1.49699	0.0448079	0.0448079	0.0952571	772	tags=12%, list=4%, signal=12%	3087/3280/2494
hsa04514	hsa04514	Cell adhesion molecules	145	0.579671	1.98611	0.000126088	0.000126088	0.000781957	2555	tags=36%, list=14%, signal=31%	7412/3108/3109/6403/3126/3122/3689/1003/6614/3684/5175/6401/3113/3383/3115/3384/5788/3683/3123/50848/58494/942/6382/6402/3655/3106/3119/6404/22829/3134/914/3133/3385/3676/7122/5010/8506/5792/3107/940/1001/3117/9076/94030/5797/5802/3135/3112/5133/137075/920/933
hsa04215	hsa04215	Apoptosis - multiple species	30	0.573184	1.53802	0.0304744	0.0304744	0.0759555	4306	tags=57%, list=23%, signal=44%	4804/7132/637/8772/581/578/666/79444/10018/5366/27113/329/332/330/840/57448/598
hsa05169	hsa05169	Epstein-Barr virus infection	192	0.571106	2.01307	0.000120729	0.000120729	0.000781957	2380	tags=33%, list=13%, signal=29%	3108/3109/3126/29760/7128/3122/7097/3113/3383/4067/3569/3115/6850/4609/3683/3123/9020/695/4616/3106/5971/3455/4794/3280/5293/3119/915/3134/4615/637/5603/3133/864/4938/8503/919/8772/1871/890/5295/4792/3654/581/578/5336/3107/1019/1380/9636/6890/3716/57506/3117/9541/7297/6773/6892/3718/7157/10018/3135/3112/6774/953
hsa04978	hsa04978	Mineral absorption	57	0.568297	1.71737	0.00230448	0.00230448	0.00819194	2255	tags=33%, list=12%, signal=29%	3162/26872/4494/4499/4493/4501/4502/4496/645745/4495/2495/475/65010/476/7779/4891/2512/1317/486
hsa05145	hsa05145	Toxoplasmosis	107	0.568268	1.8779	0.000132873	0.000132873	0.000781957	2324	tags=33%, list=12%, signal=29%	3108/23643/3109/3126/3122/7097/10105/3587/3113/3115/3912/3123/240/3655/3588/7132/5294/3119/1234/3459/4615/5603/3908/4792/3654/3310/79444/3460/3716/3117/7297/23533/3910/3112/6774
hsa05164	hsa05164	Influenza A	160	0.565532	1.95735	0.000124486	0.000124486	0.000781957	2630	tags=32%, list=14%, signal=28%	3108/3109/3126/3122/8743/29108/6352/6347/834/3113/3383/3569/3115/9021/3576/3123/3455/7132/5293/3119/3459/4615/637/4938/51284/8503/3606/8772/5295/4792/581/578/293/1019/7706/3460/90865/3716/4600/57506/3117/7297/6773/5605/10898/292/8797/3112/4599/6041/3665/103
hsa05221	hsa05221	Acute myeloid leukemia	66	0.563524	1.74081	0.00155148	0.00155148	0.00590222	2426	tags=32%, list=13%, signal=28%	929/3684/597/1436/2209/4609/1050/1848/11040/1978/5293/6776/8503/890/5295/862/1053/5605/6774/4893/6688
hsa04666	hsa04666	Fc gamma R-mediated phagocytosis	91	0.558153	1.80743	0.000271407	0.000271407	0.00125661	1615	tags=31%, list=9%, signal=28%	2213/3055/4082/2209/5880/4067/7409/65108/6850/5788/2214/10095/653361/8877/50807/5580/5293/55616/8503/10163/2212/5295/7454/5336/3635/8936/2215/85477
hsa03410	hsa03410	Base excision repair	32	0.556749	1.51064	0.0369616	0.0369616	0.0857767	3701	tags=47%, list=20%, signal=38%	7374/143/2237/6996/57804/328/56655/5427/142/7515/27343/8930/4913/3978/27301
hsa04659	hsa04659	Th17 cell differentiation	104	0.55398	1.82333	0.000267094	0.000267094	0.00125661	2894	tags=38%, list=15%, signal=33%	3108/3109/3126/3122/3113/3569/3115/3123/3554/4794/3566/3561/3570/3119/915/3459/5603/7048/5530/6776/919/10148/4792/3560/3460/3716/3572/9466/3117/7297/3718/3932/3112/6774/3091/4775/920/196/7040/5914
hsa04216	hsa04216	Ferroptosis	40	0.536909	1.52035	0.0299256	0.0299256	0.0754549	2203	tags=35%, list=12%, signal=31%	1356/3162/51703/6520/112483/1536/64116/55240/2495/4891/23516/2512/7157/5094
hsa04210	hsa04210	Apoptosis	132	0.532368	1.80489	0.000128041	0.000128041	0.000781957	2396	tags=30%, list=13%, signal=26%	1439/1520/1075/1508/8743/597/1509/1514/1512/1522/3563/1513/9020/143/4616/7132/1649/5293/637/1515/8503/3709/8772/3002/5295/4792/3710/4001/581/578/1677/5605/7157/4217/142/10018/8797/4893/5366
hsa04936	hsa04936	Alcoholic liver disease	136	0.530775	1.80421	0.000127502	0.000127502	0.000781957	1315	tags=19%, list=7%, signal=18%	713/714/929/719/712/23643/720/718/3929/3569/2921/2920/3576/717/9020/728/7132/6319/23765/2919/4615/5603/126129/8772/4792/3654
hsa03010	hsa03010	Ribosome	126	0.530751	1.7878	0.000129266	0.000129266	0.000781957	4953	tags=52%, list=26%, signal=38%	6192/200916/29088/51116/25873/6167/63875/6206/6175/6136/54460/6159/6161/6187/6156/11224/9349/6218/6203/6223/6173/7311/6234/3921/6170/6141/6169/6201/2197/6235/51373/6160/6143/65005/64983/6135/6193/54948/6230/6227/4736/6122/6183/10573/6142/6204/6171/23521/64969/6164/51263/51073/6182/51264/6165/6128/6133/6155/6202/6217/55168/6129/6222/6233/6188
hsa04623	hsa04623	Cytosolic DNA-sensing pathway	58	0.523478	1.58555	0.0125036	0.0125036	0.0356751	1942	tags=24%, list=10%, signal=22%	29108/6351/6352/834/3569/3606/4792/5441/11035/9533/90865/9447/57506/25939
hsa05202	hsa05202	Transcriptional misregulation in cancer	168	0.521148	1.81362	0.00012332	0.00012332	0.000781957	2088	tags=27%, list=11%, signal=25%	929/4804/3087/4318/5328/4314/5327/3684/3479/597/1436/2209/7102/3569/3576/4609/1050/4086/4005/1848/942/26471/4616/4066/1649/55589/5468/4233/4094/604/7048/2313/4221/8842/3002/890/581/862/578/3560/3486/6495/1053/8861/5546/7157
hsa04066	hsa04066	HIF-1 signaling pathway	105	0.519835	1.7142	0.000399414	0.000399414	0.00169823	2497	tags=28%, list=13%, signal=24%	1906/3162/3479/3569/285/7422/7076/3099/1978/1536/3570/2872/5293/7010/3459/3101/5163/8503/5295/817/5336/5054/8569/3460/5605/112399/6774/5209/3091
hsa00520	hsa00520	Amino sugar and nucleotide sugar metabolism	46	0.511151	1.48255	0.037792	0.037792	0.0862621	2140	tags=35%, list=11%, signal=31%	80896/1118/91373/10007/55577/3099/2821/5973/3101/3074/5373/140838/51005/29926/55276/54187
hsa04933	hsa04933	AGE-RAGE signaling pathway in diabetic complications	99	0.510608	1.67285	0.00134192	0.00134192	0.00519616	1613	tags=27%, list=9%, signal=25%	7412/1906/6347/6401/3383/3569/3576/183/1277/2152/7422/1281/1536/7424/5580/5293/5603/7048/6776/8503/5295/581/5336/5590/1019/5054/1286
hsa04611	hsa04611	Platelet activation	119	0.509908	1.70605	0.000390879	0.000390879	0.00169518	1416	tags=24%, list=8%, signal=22%	8673/2207/83706/196883/7450/4067/109/6850/5742/84876/1277/695/1281/5294/5293/5499/6916/5603/54518/3937/8503/3709/2212/5295/3710/2534/5336/5590
hsa05167	hsa05167	Kaposi sarcoma-associated herpesvirus infection	188	0.501854	1.76527	0.000121344	0.000121344	0.000781957	2838	tags=34%, list=15%, signal=29%	1230/3055/718/3383/4067/3569/6850/2921/2920/3576/5743/285/4609/942/7422/3106/9976/3455/7132/5294/5293/3134/2919/1234/3459/637/5603/3133/5530/4277/8503/3709/8772/1871/5295/4792/3710/581/578/5336/3107/1019/3716/3572/7297/6773/2793/5605/7157/23533/7311/3135/6774/4893/2791/3091/4775/440738/3665/5155/5608/3105/51176
hsa04370	hsa04370	VEGF signaling pathway	57	0.501498	1.5155	0.0236209	0.0236209	0.0617109	3913	tags=42%, list=21%, signal=33%	5880/5743/7422/8877/3791/5293/7867/5603/5530/25759/8503/5295/5336/5605/5321/4893/5829/4846/5579/4773/8605/5600/998/5595
hsa05418	hsa05418	Fluid shear stress and atherosclerosis	132	0.500704	1.69753	0.000384123	0.000384123	0.00169518	1416	tags=24%, list=8%, signal=23%	7412/4688/1906/3162/1003/4318/5327/6347/5175/6401/1514/3383/5880/2952/6382/653361/652/7422/3554/3791/7132/5293/445/5603/92/1535/8503/25828/5295/2946/2944/5590
hsa00590	hsa00590	Arachidonic acid metabolism	52	0.492452	1.46331	0.0410459	0.0410459	0.0910974	1342	tags=17%, list=7%, signal=16%	5320/2687/5743/5742/240/6916/247/22949/27306
hsa05146	hsa05146	Amoebiasis	101	0.484214	1.58917	0.00521949	0.00521949	0.0171486	1290	tags=20%, list=7%, signal=19%	929/3689/7097/3684/3569/3912/2921/2920/3576/1277/3554/1281/5293/2769/2919/5272/3908/8503/9630/5295
hsa04621	hsa04621	NOD-like receptor signaling pathway	175	0.484047	1.69151	0.000122639	0.000122639	0.000781957	2007	tags=26%, list=11%, signal=24%	5027/1508/7128/3428/29108/84674/6352/6347/834/3569/2921/2920/3576/837/10135/3455/10392/1536/5580/7226/114769/2919/63940/64170/4615/5603/1535/22900/4938/3606/64127/3709/8772/25828/4671/4792/3710/115362/11035/56919/3716/9447/57506/7297/6773/51393
hsa04625	hsa04625	C-type lectin receptor signaling pathway	101	0.481461	1.58014	0.00562099	0.00562099	0.0181443	1401	tags=24%, list=7%, signal=22%	2207/29108/834/3569/6850/5743/9020/5971/5580/5293/30835/4046/64170/3659/5603/5530/8503/602/3709/5295/4792/3710/868/5336
hsa03320	hsa03320	PPAR signaling pathway	73	0.477188	1.49789	0.0232526	0.0232526	0.0614894	1095	tags=23%, list=6%, signal=22%	5360/2171/4023/51129/51703/10062/5106/123/948/6319/5468/1593/1622/376497/1376/126129/2710
hsa04330	hsa04330	Notch signaling pathway	58	0.476569	1.44347	0.043547	0.043547	0.0944282	3238	tags=36%, list=17%, signal=30%	151636/7089/3280/55851/4242/28514/23462/51107/6868/9541/4851/3714/54567/23220/3955/4855/6310/171558/113878/7090/83464
hsa05235	hsa05235	PD-L1 expression and PD-1 checkpoint pathway in cancer	87	0.476192	1.53547	0.0130417	0.0130417	0.0367272	3913	tags=44%, list=21%, signal=35%	7097/5777/10538/4794/5293/915/3459/4615/5603/5530/55509/8503/919/5295/4792/940/3460/3716/5605/3932/353376/6774/5133/4893/3091/4775/920/10125/5608/1459/7535/116071/4773/3551/916/5728/5600/5595
hsa04115	hsa04115	p53 signaling pathway	71	0.456601	1.42702	0.0411707	0.0411707	0.0910974	4306	tags=44%, list=23%, signal=34%	6241/3479/9540/92344/4616/55240/637/983/9133/581/1019/891/11200/5054/3486/7157/545/8797/5366/51512/3732/27113/896/5728/143686/7057/1021/1111/472/10572/598
hsa04750	hsa04750	Inflammatory mediator regulation of TRP channels	91	0.449664	1.45611	0.025648	0.025648	0.0662091	2027	tags=24%, list=11%, signal=22%	3357/196883/3479/109/3269/5734/3554/5580/5293/5499/5603/624/8503/3709/5295/3710/817/5583/5336/59341/51393/5321
hsa04630	hsa04630	JAK-STAT signaling pathway	161	0.448468	1.55324	0.00236201	0.00236201	0.00826102	2340	tags=25%, list=13%, signal=22%	1439/3587/5777/3569/3574/3977/9021/4609/3563/9180/3588/3455/3575/3566/3561/3570/5293/3459/6776/3976/3952/8503/3597/3601/5295/5159/3560/3460/3716/3572/5771/9466/7297/6773/3595/8835/3718/5156/6774/316/3953
hsa05135	hsa05135	Yersinia infection	132	0.446738	1.51458	0.00717029	0.00717029	0.0225336	3971	tags=38%, list=21%, signal=30%	29108/6347/834/5880/9844/3569/7409/3576/6195/10095/5293/4615/5603/3676/391/2185/3937/8503/10163/3606/2212/5295/4792/7454/3654/6196/9138/7410/5605/3932/10451/3678/147179/4775/920/5829/5608/8935/7535/5585/4773/2335/3551/5609/10093/5600/998/5595/58484/81873
hsa05206	hsa05206	MicroRNAs in cancer	171	0.443884	1.54746	0.00196875	0.00196875	0.00736047	2858	tags=27%, list=15%, signal=23%	1545/3162/1942/4318/5328/4082/54541/406991/994/3371/5743/4609/6624/406893/7422/6464/4233/5293/8503/1786/1871/5295/10253/578/5336/5159/407025/407040/6768/4851/5605/5156/7157/9252/10018/2146/6774/4893/3678/113130/1789/4855/1944/5155/406938/6659
hsa05162	hsa05162	Measles	133	0.443273	1.5048	0.00778756	0.00778756	0.0237032	2920	tags=30%, list=16%, signal=26%	2213/7128/7097/3569/3455/3561/5293/30835/915/4615/637/6776/4938/51284/8503/8772/5295/4792/3654/581/578/868/3560/1019/940/3310/3716/4600/57506/7297/6773/3718/7157/6774/4599/3665/103/4940/1459/27113
hsa04660	hsa04660	T cell receptor signaling pathway	101	0.432566	1.41967	0.0297109	0.0297109	0.0754549	4021	tags=40%, list=21%, signal=31%	5777/7409/5788/9020/4794/1326/5293/915/5603/5530/3937/8503/919/5295/4792/2534/868/4690/1019/940/7410/5605/3932/10451/5133/4893/4775/920/10125/7535/5062/4773/3551/5609/916/5600/998/5595/8440/2885
hsa04072	hsa04072	Phospholipase D signaling pathway	142	0.396834	1.35584	0.0396403	0.0396403	0.0895385	2750	tags=28%, list=15%, signal=24%	2207/196883/109/6850/3576/183/5898/8877/9267/6464/5294/5293/27128/5900/2185/25759/8503/1759/5295/2534/5336/5159/7248/5737/56894/10161/5605/5321/57121/5156/10411/23533/4893/5338/5330/8525/11069/1609/53358/5155
hsa05170	hsa05170	Human immunodeficiency virus 1 infection	197	0.376467	1.331	0.0347439	0.0347439	0.0818907	2818	tags=26%, list=15%, signal=22%	7852/7133/7097/5880/3106/7132/60489/684/5293/915/3134/1234/4615/637/5603/3133/5530/983/2185/162/8503/919/9582/3709/8772/9133/5295/4792/3654/3710/581/578/5336/3107/891/6890/6892/25939/2793/5605/545/27350/3135/4893/2791/4775/920/8906/5829/5608/3105
hsa04022	hsa04022	cGMP-PKG signaling pathway	161	-0.30595	-1.2526	0.0434116	0.0434116	0.0944282	1209	tags=20%, list=6%, signal=19%	1259/9475/4208/7225/64764/3643/801/7419/5894/4879/4205/5139/108/10488/4659/5592/5140/111/4638/5532/2770/291/10398/185/3779/5500/5332/152/3778/4881/9586/5350/477
hsa04141	hsa04141	Protein processing in endoplasmic reticulum	159	-0.311243	-1.27197	0.0342397	0.0342397	0.0818907	2945	tags=26%, list=16%, signal=22%	55176/11231/3305/5886/80267/7322/285126/2923/55757/56681/8454/5610/7095/27248/51619/10294/22872/7184/7326/3301/201595/9373/3326/91445/165324/54431/1965/3306/3320/51128/9871/5601/6500/258010/10808/10484/7466/3337/3303/9532/1410/22824
hsa05034	hsa05034	Alcoholism	104	-0.344942	-1.33253	0.0334129	0.0334129	0.0814081	4766	tags=38%, list=25%, signal=29%	5173/5594/1812/810/163688/9759/468/2905/84699/2778/7054/6655/3177/5567/5604/94235/4129/51806/79885/5501/3066/673/135/51764/64764/116444/10681/2030/399694/801/5894/9734/10488/55970/111/2770/5500/627/2354/9586
hsa04310	hsa04310	Wnt signaling pathway	163	-0.349975	-1.4335	0.00310559	0.00310559	0.0106892	2457	tags=23%, list=13%, signal=20%	9350/4040/56998/8454/54894/6907/27101/9475/6885/1452/8061/81839/2487/166336/6259/7472/8321/8324/23500/7088/5601/6500/5532/2239/595/8549/7482/6422/147495/84133/5332/818/7474/4919/50964/59352/25805
hsa05410	hsa05410	Hypertrophic cardiomyopathy	89	-0.354045	-1.33104	0.0447537	0.0447537	0.0952571	2298	tags=43%, list=12%, signal=38%	5564/5562/488/783/4633/3690/4634/6543/5563/53632/1674/782/1756/1605/781/5565/51422/7171/6262/7137/7043/3688/7042/9254/6445/3685/3680/3693/7169/8516/70/6442/7168/3672/8515/3679/6443/22801
hsa04728	hsa04728	Dopaminergic synapse	128	-0.37507	-1.48898	0.0045045	0.0045045	0.015262	3631	tags=30%, list=19%, signal=25%	55844/5567/5520/55012/3708/3798/94235/2931/4129/51806/207/1816/5501/51764/5523/50632/64764/9575/10681/5515/3800/5516/801/3760/10488/55970/5601/111/5532/2770/3799/5521/2890/2891/5500/5332/818/2353/9586
hsa04261	hsa04261	Adrenergic signaling in cardiomyocytes	150	-0.380054	-1.5417	0.000969462	0.000969462	0.00389297	3671	tags=33%, list=20%, signal=26%	488/147/55844/5567/783/5520/4633/4634/6543/55012/481/115/146/51806/207/5501/64208/782/4635/781/6331/5523/64764/7171/6262/7137/5515/5516/801/9254/6330/108/10488/111/7169/2770/5521/70/185/7168/5500/5332/1390/818/11149/9586/5502/5350/477
hsa03015	hsa03015	mRNA surveillance pathway	86	-0.384787	-1.43503	0.0146177	0.0146177	0.040525	3631	tags=36%, list=19%, signal=29%	55844/5520/55012/1478/55110/9939/11051/53981/22794/4116/81608/5501/140886/11269/8732/23435/10914/5523/132430/2107/80336/124540/5515/5516/1479/100529063/65110/10284/5411/5521/5500
hsa04540	hsa04540	Gap junction	83	-0.387693	-1.43769	0.0147656	0.0147656	0.040525	1143	tags=22%, list=6%, signal=20%	5894/108/10376/3356/84790/5592/111/2697/7846/2770/7277/56034/1902/10383/10381/5332/7280/84617
hsa05414	hsa05414	Dilated cardiomyopathy	94	-0.387956	-1.4724	0.00783085	0.00783085	0.0237032	2298	tags=30%, list=12%, signal=26%	782/1756/1605/781/7171/6262/7137/7043/3688/7042/9254/6445/108/3685/3680/3693/111/7169/8516/70/6442/7168/3672/8515/3679/6443/22801/5350
hsa04260	hsa04260	Cardiac muscle contraction	85	-0.413602	-1.54304	0.00480592	0.00480592	0.0160327	2298	tags=19%, list=12%, signal=17%	782/4635/781/7171/6262/7137/9254/1339/1347/10479/7169/3270/70/7168/845/477
hsa05412	hsa05412	Arrhythmogenic right ventricular cardiomyopathy	76	-0.427786	-1.56379	0.0056899	0.0056899	0.0181443	2555	tags=33%, list=14%, signal=29%	29119/1674/89/782/1756/1000/1605/781/6262/1495/3688/9254/6445/3685/3680/3693/2697/8516/6442/3672/8515/3679/6443/88/22801
hsa00280	hsa00280	Valine, leucine and isoleucine degradation	47	-0.428302	-1.42941	0.0371838	0.0371838	0.0857767	1532	tags=30%, list=8%, signal=27%	39/64087/3028/3157/84693/594/34/18/26275/217/5019/3033/224/219
hsa00380	hsa00380	Tryptophan metabolism	40	-0.458249	-1.48454	0.034513	0.034513	0.0818907	1002	tags=25%, list=5%, signal=24%	2639/23498/3620/217/51166/3033/1543/224/219/7166
hsa05031	hsa05031	Amphetamine addiction	67	-0.480025	-1.71333	0.00207469	0.00207469	0.00762508	5414	tags=51%, list=29%, signal=36%	776/6571/2892/816/5566/5173/1812/810/163688/468/6804/2905/84699/2778/7054/5567/4129/51806/5501/23411/3066/64764/116444/801/10488/111/5532/2890/2891/5500/818/2353/2354/9586
hsa00640	hsa00640	Propanoate metabolism	31	-0.493837	-1.51711	0.0318769	0.0318769	0.0785483	2318	tags=26%, list=12%, signal=23%	84693/55902/594/8801/18/26275/8803/79611
hsa00071	hsa00071	Fatty acid degradation	42	-0.495518	-1.62018	0.00918246	0.00918246	0.027276	1500	tags=26%, list=8%, signal=24%	1632/2639/34/2182/2181/128/217/3033/224/219/33
hsa05030	hsa05030	Cocaine addiction	49	-0.512716	-1.72654	0.00215716	0.00215716	0.00779607	1738	tags=47%, list=9%, signal=43%	4128/1386/2912/6571/5566/5173/1812/468/2905/84699/2778/7054/5567/4129/64764/116444/10488/111/2770/2891/627/2354/9586
hsa00330	hsa00330	Arginine and proline metabolism	45	-0.567449	-1.87903	0.000607718	0.000607718	0.00251737	1177	tags=38%, list=6%, signal=35%	4129/5832/1158/2805/1160/84735/6611/217/4942/262/112849/57571/224/4953/1152/112817/219
hsa00340	hsa00340	Histidine metabolism	21	-0.6082	-1.6963	0.0110887	0.0110887	0.03206	1567	tags=29%, list=8%, signal=26%	443/84735/217/57571/224/219
hsa00053	hsa00053	Ascorbate and aldarate metabolism	19	-0.61554	-1.67944	0.014951	0.014951	0.040525	507	tags=21%, list=3%, signal=21%	217/9104/224/219
hsa00410	hsa00410	beta-Alanine metabolism	31	-0.650545	-1.99853	0.0010992	0.0010992	0.0043337	1177	tags=29%, list=6%, signal=27%	84735/51380/18/26275/8639/217/57571/224/219

## Sheet: PKD2 GSEA of GSE28829
PKD2 single gene GSEA of GSE49541
ID	ID	Description	setSize	enrichmentScore	NES	pvalue	p.adjust	qvalue	rank	leading_edge	core_enrichment
hsa05332	hsa05332	Graft-versus-host disease	38	-0.871822	-2.4438	0.000177873	0.000177873	0.00066049	1470	tags=61%, list=8%, signal=56%	3126/3135/3133/3111/3105/3553/3107/5551/3002/3134/941/3106/940/3123/3115/3117/3569/3119/3113/942/3109/3122/3108
hsa05330	hsa05330	Allograft rejection	34	-0.859156	-2.36216	0.000179276	0.000179276	0.00066049	1470	tags=62%, list=8%, signal=57%	3126/3135/3133/3111/3105/3107/5551/3002/3134/941/3106/940/3123/3115/3117/3119/3113/942/3109/3122/3108
hsa05150	hsa05150	Staphylococcus aureus infection	82	-0.851906	-2.72655	0.00016728	0.00016728	0.00066049	760	tags=43%, list=4%, signal=41%	718/3075/2357/5724/3383/720/3683/717/6404/3123/2212/3115/3875/6403/3426/9103/3117/2209/3119/2215/3113/3861/3109/3122/3108/712/2359/719/3689/714/3684/2214/728/713/2213
hsa04672	hsa04672	Intestinal immune network for IgA production	44	-0.835795	-2.4073	0.000176305	0.000176305	0.00066049	1470	tags=50%, list=8%, signal=46%	3126/3601/3111/3695/941/940/9020/8741/6387/3123/3676/3115/3117/3569/3119/3113/942/3109/3122/3108/7852/10673
hsa05323	hsa05323	Rheumatoid arthritis	87	-0.83559	-2.69654	0.000166722	0.000166722	0.00066049	1508	tags=56%, list=8%, signal=52%	9114/3126/3111/537/3553/2321/523/3606/527/3725/2921/8792/2919/245972/941/526/6364/940/9296/533/4312/10312/8741/2920/7422/1513/3383/3683/3576/6387/3123/4314/1514/3115/3117/3569/3119/3113/7097/6352/942/6347/3109/3122/3108/3689/10673/6348/54
hsa05310	hsa05310	Asthma	27	-0.829179	-2.17533	0.000182582	0.000182582	0.000660868	342	tags=63%, list=2%, signal=62%	2206/958/6356/3586/2205/959/3126/3111/3123/3115/3117/3119/3113/3109/3122/3108/2207
hsa05322	hsa05322	Systemic lupus erythematosus	49	-0.828456	-2.43463	0.000174581	0.000174581	0.00066049	973	tags=51%, list=5%, signal=48%	715/1511/730/718/941/729/940/720/717/3123/2212/3115/3117/2209/3119/2215/3113/942/3109/3122/3108/712/714/2214/713
hsa05320	hsa05320	Autoimmune thyroid disease	47	-0.823469	-2.4037	0.000174398	0.000174398	0.00066049	1470	tags=45%, list=8%, signal=41%	3126/3135/3133/3111/3105/3107/5551/3002/3134/941/3106/940/3123/3115/3117/3119/3113/942/3109/3122/3108
hsa04940	hsa04940	Type I diabetes mellitus	40	-0.794362	-2.24915	0.000177841	0.000177841	0.00066049	1470	tags=57%, list=8%, signal=53%	3126/3135/3133/3111/3105/3553/3107/5551/5799/3002/3134/941/3106/940/3123/3115/3117/3119/3113/942/3109/3122/3108
hsa05140	hsa05140	Leishmaniasis	73	-0.788368	-2.4745	0.000170097	0.000170097	0.00066049	1475	tags=51%, list=8%, signal=47%	3459/3126/3111/3553/3725/3654/3460/1378/4792/718/1535/653361/1536/5603/4615/65108/3123/3676/2212/3115/5743/5777/9103/4689/3117/2209/3119/2215/3113/7097/3109/3122/3108/3689/3684/2214/4688
hsa04061	hsa04061	Viral protein interaction with cytokine and cytokine receptor	95	-0.785575	-2.56875	0.000165782	0.000165782	0.00066049	1741	tags=47%, list=9%, signal=43%	6374/1435/3560/729230/6373/1236/8764/7132/8797/3606/3559/8807/2921/1234/2919/6360/6354/1524/6364/3588/9547/6357/5473/2920/6366/8743/3576/6368/6387/3627/3561/6358/3569/7133/6352/3587/6351/6347/6363/6355/1436/1230/7852/6348/6362
hsa05144	hsa05144	Malaria	48	-0.780095	-2.28517	0.000174155	0.000174155	0.00066049	2339	tags=60%, list=13%, signal=53%	959/7099/7059/7057/6382/4233/7058/100528032/3553/2532/3606/7060/1378/5175/4615/3043/3820/3383/3683/3039/3576/948/6403/3569/7097/6401/7412/6347/3689
hsa04610	hsa04610	Complement and coagulation cascades	83	-0.769289	-2.46497	0.000167084	0.000167084	0.00066049	1701	tags=41%, list=9%, signal=37%	2153/2152/7035/629/624/715/3080/5054/5270/5327/1378/7056/2157/730/718/729/3075/7450/720/717/3687/2162/3426/5265/5328/5329/712/11326/719/3689/714/3684/728/713
hsa05321	hsa05321	Inflammatory bowel disease	62	-0.760825	-2.33112	0.000170532	0.000170532	0.00066049	1475	tags=39%, list=8%, signal=36%	3459/3126/4094/3111/3566/3553/3606/3725/8807/3460/6775/64127/3123/7100/3561/3115/3117/3569/3119/3113/7097/3109/3122/3108
hsa05340	hsa05340	Primary immunodeficiency	36	-0.748594	-2.0787	0.000178031	0.000178031	0.00066049	3228	tags=61%, list=17%, signal=51%	326/4261/973/958/23495/959/7374/6891/3718/6890/916/3932/100/920/915/84876/29760/925/695/3561/5788/3575
hsa04380	hsa04380	Osteoclast differentiation	127	-0.727181	-2.47469	0.000160772	0.000160772	0.00066049	2033	tags=44%, list=11%, signal=40%	1435/4790/5293/6300/3726/3554/2534/2274/3459/7132/8061/7297/5336/3553/8503/4773/11027/3932/3725/3455/8792/3460/4792/1535/9021/5971/126014/6688/653361/9020/10990/5603/11006/3937/79168/140885/5468/1513/11025/29760/695/2212/6850/10288/10859/9103/4689/2209/2215/1436/54209/2214/4688/7305/2213/54
hsa04640	hsa04640	Hematopoietic cell lineage	94	-0.725641	-2.36608	0.000166223	0.000166223	0.00066049	1693	tags=40%, list=9%, signal=37%	3554/917/3126/1441/3111/3566/3553/916/3559/290/4311/1438/1378/3574/3673/920/3655/915/914/951/945/3123/925/948/3676/3115/3117/3569/2209/3119/3113/3575/3109/3122/1436/3108/3684/929
hsa04612	hsa04612	Antigen processing and presentation	70	-0.721437	-2.24864	0.000169779	0.000169779	0.00066049	1470	tags=37%, list=8%, signal=34%	3126/3135/3133/3111/3105/6890/3107/3134/3106/920/3310/3123/925/1514/972/3115/3117/3119/5641/3113/3109/3122/1508/3108/1520/10437
hsa05152	hsa05152	Tuberculosis	172	-0.72081	-2.55392	0.000153799	0.000153799	0.00066049	1569	tags=34%, list=8%, signal=32%	3920/9114/3459/3126/3929/3111/537/7132/30835/64170/5878/3553/3606/527/26253/3654/64581/3460/1378/245972/718/3588/8877/533/5603/4615/10312/64127/637/3123/2212/7096/3687/6850/972/3115/1509/4046/9103/3117/3569/2209/3119/4360/2215/3113/7097/11151/3587/3109/3122/3108/3689/3684/1520/2214/929/2207/2213
hsa05133	hsa05133	Pertussis	72	-0.71913	-2.25339	0.000169981	0.000169981	0.00066049	2332	tags=44%, list=12%, signal=39%	836/2353/7099/716/6374/4790/6300/10392/114548/353376/3553/3725/715/3654/718/3659/5603/4615/720/717/3576/834/3569/29108/3394/23643/712/3689/714/3684/929/713
hsa04145	hsa04145	Phagosome	143	-0.718348	-2.48478	0.000158378	0.000158378	0.00066049	2016	tags=47%, list=11%, signal=42%	7059/7057/10382/338382/6891/83547/7058/4074/3920/9114/3126/3135/949/3133/3111/537/3105/6890/30835/5878/3107/523/527/7060/715/64581/245972/3134/718/1535/3106/526/3673/653361/9296/1536/533/10312/3123/948/2212/1514/3115/9103/4689/3117/2209/81035/3119/4973/4481/4360/2215/3113/7097/11151/8685/3109/3122/3108/3689/3684/1520/2214/4688/929/2213
hsa04142	hsa04142	Lysosome	130	-0.714575	-2.43769	0.000160385	0.000160385	0.00066049	1834	tags=43%, list=10%, signal=39%	8692/2581/8906/23163/4074/3920/2588/9114/84572/2519/2517/537/5660/57192/3373/1201/3074/527/3482/2720/58511/27074/1511/4668/4758/1521/245972/5538/162/2548/2760/6556/533/23659/5476/1522/1200/53/10312/51172/1513/3988/23312/4125/10577/1514/1509/2717/1512/5641/1075/968/1508/1520/7805/54
hsa05416	hsa05416	Viral myocarditis	55	-0.713939	-2.13794	0.000173702	0.000173702	0.00066049	1494	tags=51%, list=8%, signal=47%	2534/3126/3135/3133/3111/3105/27/3107/5551/1525/3134/941/3106/940/3383/3683/637/3123/3115/3117/3119/3113/5880/942/3109/3122/3108/3689
hsa04662	hsa04662	B cell receptor signaling pathway	80	-0.711352	-2.2702	0.000167252	0.000167252	0.00066049	2351	tags=45%, list=13%, signal=40%	5530/84433/2353/10892/7410/4790/5293/4893/5336/27071/8503/4773/11027/3725/10451/4792/3635/25780/8519/10990/11006/79168/4794/11025/29760/695/6850/7409/10288/5777/10859/4067/971/5880/118788/2213
hsa04620	hsa04620	Toll-like receptor signaling pathway	97	-0.70823	-2.32248	0.000165344	0.000165344	0.00066049	2338	tags=38%, list=12%, signal=34%	7187/2353/7099/4790/5293/6300/6373/3663/3929/353376/51284/3553/8503/3725/3654/3455/4792/941/3665/1326/5603/4615/1513/3576/51311/7100/3627/7096/3569/7097/6352/23643/6351/942/929/6348/6696
hsa04979	hsa04979	Cholesterol metabolism	50	-0.698965	-2.06237	0.000174004	0.000174004	0.00066049	1611	tags=36%, list=9%, signal=33%	1071/344/949/706/1593/6646/19/57552/27141/51129/3988/948/9388/10577/5360/4023/341/348
hsa05134	hsa05134	Legionellosis	56	-0.697222	-2.09533	0.00017304	0.00017304	0.00066049	1557	tags=39%, list=8%, signal=36%	58484/664/4671/3553/3606/2921/2919/1378/4792/718/3310/4615/2920/3576/7100/834/3569/7097/29108/3689/3684/929
hsa04064	hsa04064	NF-kappa B signaling pathway	99	-0.694348	-2.28616	0.000164718	0.000164718	0.00066049	2490	tags=46%, list=13%, signal=40%	5579/4050/959/7187/84433/10892/7099/4790/5588/3554/330/3929/353376/7132/5336/3553/29775/3932/3654/2921/8792/2919/4792/5971/9020/4615/6357/2920/6366/3383/3576/29760/6387/695/6850/5743/4067/5328/7128/7412/23643/6351/6363/597/10673/929
hsa04650	hsa04650	Natural killer cell mediated cytotoxicity	123	-0.685005	-2.31839	0.000161708	0.000161708	0.00066049	2029	tags=37%, list=11%, signal=34%	5530/80328/836/7410/25759/5293/6452/4893/2185/100528032/2534/3459/3135/3133/3105/5336/3107/8797/8503/4773/3932/10451/5551/3384/3455/3460/3002/919/3106/3937/8743/3383/3683/637/4277/962/6850/7409/5777/2215/10870/5880/3689/2214/2207/7305
hsa04613	hsa04613	Neutrophil extracellular trap formation	107	-0.680259	-2.25972	0.000163693	0.000163693	0.00066049	1312	tags=32%, list=7%, signal=30%	51284/5336/5330/8503/1511/64581/1378/718/1535/653361/1536/7450/5603/2357/3683/10105/6404/51311/2212/6850/6403/834/4689/2209/2215/7097/5880/2359/3689/3684/2214/4688/728/366
hsa04658	hsa04658	Th1 and Th2 cell differentiation	89	-0.67838	-2.19407	0.000167898	0.000167898	0.00066049	2005	tags=44%, list=11%, signal=39%	4790/54567/3560/6300/5588/917/3459/3126/4094/3111/3718/3714/6776/7297/3566/916/28514/4773/3932/3559/3725/3460/4792/919/864/920/6775/5603/915/4794/3123/3561/3115/3117/3119/3113/3109/3122/3108
hsa05143	hsa05143	African trypanosomiasis	35	-0.671447	-1.85415	0.000535619	0.000535619	0.00181158	2961	tags=54%, list=16%, signal=46%	5578/3586/3620/7064/23236/5579/3910/8542/2150/5330/3553/3606/4615/3043/3383/3039/3569/6401/7412
hsa04668	hsa04668	TNF signaling pathway	110	-0.66588	-2.21845	0.000163399	0.000163399	0.00066049	2338	tags=44%, list=12%, signal=38%	7187/836/8809/2353/9252/6374/1435/4790/5293/6300/843/3726/90993/330/4323/7132/3553/8503/3725/602/3976/2921/2919/4792/11035/3659/9021/7424/6364/197259/9020/1326/5603/2920/64127/3383/4314/3627/5743/3569/7133/1906/6352/6401/7128/7412/6347/4318
hsa04623	hsa04623	Cytosolic DNA-sensing pathway	58	-0.656615	-1.98769	0.000171527	0.000171527	0.00066049	1167	tags=24%, list=6%, signal=23%	3553/25939/3606/9447/58511/4792/11035/3665/3627/834/3569/29108/6352/6351
hsa04062	hsa04062	Chemokine signaling pathway	185	-0.655927	-2.34643	0.000152323	0.000152323	0.00066049	2055	tags=37%, list=11%, signal=33%	6374/7410/4790/2784/25759/5293/2787/4893/729230/2185/6373/1236/3718/54331/109/7454/5336/146850/5330/3702/2793/8503/10451/408/2921/1234/113/2919/6360/4792/6354/23533/1524/6364/5580/9547/653361/5294/5590/6357/5473/196883/2920/6366/7074/1794/3576/6368/6387/9844/3627/7409/6358/4067/409/5880/6352/6351/2268/6347/6363/6355/1230/3055/7852/58191/6348/6362
hsa04966	hsa04966	Collecting duct acid secretion	27	-0.65369	-1.71494	0.00712069	0.00712069	0.0181372	1508	tags=33%, list=8%, signal=31%	9114/10723/523/527/245972/526/9296/10312/760
hsa05120	hsa05120	Epithelial cell signaling in Helicobacter pylori infection	70	-0.652133	-2.03262	0.000169779	0.000169779	0.00066049	2005	tags=44%, list=11%, signal=40%	4790/6300/10392/102/4233/9114/1839/6868/537/58494/5336/523/527/3725/2921/2919/245972/4792/526/9020/9296/50848/533/5603/10312/1445/2920/3576/5803/4067/6352
hsa04659	hsa04659	Th17 cell differentiation	104	-0.647179	-2.14338	0.000163827	0.000163827	0.00066049	2574	tags=42%, list=14%, signal=37%	196/2625/9466/3570/5530/2353/4790/3560/6300/5588/10148/3554/917/3459/3126/3111/3718/6776/7297/3566/3553/916/4773/3932/3559/3725/3460/4792/919/3091/920/5603/915/4794/3123/3561/3115/3117/3569/3119/3113/3109/3122/3108
hsa04514	hsa04514	Cell adhesion molecules	145	-0.640034	-2.21825	0.000157978	0.000157978	0.00066049	1470	tags=32%, list=8%, signal=30%	3126/3135/7122/3133/3111/3105/58494/3107/3695/3897/57502/3384/3134/941/3106/940/9076/23705/920/5175/50848/3655/914/4359/3383/6402/3683/6404/3123/925/3676/3115/6614/6403/3117/3119/1003/5788/3113/6401/7412/942/3109/3122/3108/3689/3684
hsa04664	hsa04664	Fc epsilon RI signaling pathway	64	-0.632949	-1.95169	0.000169549	0.000169549	0.00066049	2029	tags=30%, list=11%, signal=27%	7410/5293/6300/4893/2534/5336/8503/10451/3635/5603/3937/695/6850/7409/240/4067/5880/241/2207
hsa05219	hsa05219	Bladder cancer	41	-0.630207	-1.79308	0.0023107	0.0023107	0.0065306	2514	tags=32%, list=13%, signal=28%	5925/9252/7057/1029/4893/1839/1890/4312/4609/7422/3576/1612/4318
hsa04670	hsa04670	Leukocyte transendothelial migration	108	-0.628973	-2.09102	0.000163666	0.000163666	0.00066049	1215	tags=29%, list=6%, signal=27%	58494/5336/3702/11069/6494/8503/83593/10451/1535/9076/653361/1536/5175/50848/399/5603/7070/3383/3683/6387/3676/7409/4689/1003/5880/7412/3689/7852/3684/4688/4318
hsa05164	hsa05164	Influenza A	160	-0.626941	-2.20125	0.000156006	0.000156006	0.00066049	1533	tags=28%, list=8%, signal=26%	114548/3459/3126/578/3111/51284/7132/7297/3838/3553/8797/8503/3606/4599/91543/3455/3460/4940/4792/9021/3665/7177/4615/4939/8743/3383/637/3576/4600/3123/3627/4938/3115/64499/834/3117/3569/3119/3113/29108/6352/6347/3109/3122/3108
hsa05142	hsa05142	Chagas disease	100	-0.61819	-2.03787	0.000164123	0.000164123	0.00066049	2005	tags=36%, list=11%, signal=32%	2353/7099/4790/5519/5293/6300/9630/917/3459/1636/7132/624/5330/3553/916/8503/3725/3654/5054/3460/4792/919/718/5603/915/4615/3576/2769/3569/7097/6352/6347/712/714/713/6348
hsa05221	hsa05221	Acute myeloid leukemia	66	-0.606849	-1.88152	0.000168748	0.000168748	0.00066049	2005	tags=27%, list=11%, signal=24%	4790/5293/11040/4893/51176/890/6776/8503/1848/6688/4609/1050/1978/2209/1436/597/3684/929
hsa05145	hsa05145	Toxoplasmosis	107	-0.600484	-1.99471	0.000163693	0.000163693	0.00066049	1578	tags=30%, list=8%, signal=28%	330/3912/3459/3126/3111/7132/7297/146850/3654/1234/3460/4792/23533/3588/3310/5294/3655/5603/4615/10105/3123/3115/240/3117/3119/3113/7097/3587/23643/3109/3122/3108
hsa04666	hsa04666	Fc gamma R-mediated phagocytosis	91	-0.59769	-1.94189	0.000166472	0.000166472	0.00066049	1258	tags=26%, list=7%, signal=25%	7454/5336/8503/85477/10451/3635/5580/653361/50807/8877/10095/65108/2212/6850/7409/2209/4082/5788/4067/2215/5880/3055/2214/2213
hsa03320	hsa03320	PPAR signaling pathway	73	-0.590797	-1.85437	0.000170097	0.000170097	0.00066049	1420	tags=27%, list=8%, signal=25%	5346/123/5106/376497/1593/2180/9370/4312/2710/5468/51129/1622/51703/10062/948/4973/6319/5360/2171/4023
hsa05169	hsa05169	Epstein-Barr virus infection	192	-0.582892	-2.09526	0.0001514	0.0001514	0.00066049	2005	tags=32%, list=11%, signal=29%	4790/5293/6300/6891/6892/917/890/3126/3135/3133/578/3111/3718/3105/6890/7297/5336/953/3107/916/8503/3725/3654/3455/4940/10018/4792/919/3134/864/3106/3665/5971/9020/9636/5603/915/4615/4609/4939/4794/3383/3683/637/29760/3123/695/3627/6850/4938/3115/3117/3569/3119/4067/3113/7097/7128/3109/3122/3108
hsa01523	hsa01523	Antifolate resistance	29	-0.578372	-1.54002	0.0322404	0.0322404	0.0645797	2799	tags=38%, list=15%, signal=32%	10257/1244/10057/4790/6472/8836/3553/7298/9429/2350/3569
hsa04657	hsa04657	IL-17 signaling pathway	93	-0.577175	-1.87982	0.000165782	0.000165782	0.00066049	2338	tags=31%, list=12%, signal=27%	7187/836/2353/6374/4790/4322/6300/27189/8061/3553/23765/3725/2921/2919/4792/6354/6364/5603/4312/2920/3576/4314/6280/3627/5743/3569/7128/6347/4318
hsa00590	hsa00590	Arachidonic acid metabolism	52	-0.575977	-1.70924	0.00364964	0.00364964	0.00977893	922	tags=21%, list=5%, signal=20%	4056/3248/247/2687/6916/5320/5743/240/27306/5742/5730
hsa04660	hsa04660	T cell receptor signaling pathway	101	-0.568867	-1.87682	0.000164231	0.000164231	0.00066049	2487	tags=36%, list=13%, signal=31%	5133/5530/959/84433/2353/10892/7410/4790/5293/6300/4893/5588/917/2534/3702/916/8503/4773/3932/3725/10451/4792/919/10125/940/920/9020/1326/5603/915/3937/4794/925/7409/5777/5788
hsa04216	hsa04216	Ferroptosis	40	-0.564187	-1.59743	0.0193847	0.0193847	0.0403976	2077	tags=38%, list=11%, signal=33%	4891/10533/440738/7018/2495/6303/112483/55240/2512/64116/2180/1536/51703/1356/3162
hsa05167	hsa05167	Kaposi sarcoma-associated herpesvirus infection	188	-0.55693	-1.99664	0.000151423	0.000151423	0.00066049	2351	tags=32%, list=13%, signal=28%	5530/7187/836/5155/2353/4790/2784/5293/6300/440738/2787/4893/3710/51176/3459/3135/3133/578/54331/3105/7132/7297/5336/146850/3107/2793/8503/4773/3709/3725/7538/2921/1234/3455/2919/4792/3134/285/718/23533/3091/3106/3665/5294/5603/4609/2920/7422/3383/637/9976/3576/4277/6850/5743/3569/4067/942/1230/3055
hsa05235	hsa05235	PD-L1 expression and PD-1 checkpoint pathway in cancer	87	-0.55254	-1.7831	0.000166722	0.000166722	0.00066049	3128	tags=43%, list=17%, signal=36%	2475/4772/238/5608/3716/5133/5530/2353/7099/4790/5293/6300/4893/5588/917/3459/353376/916/8503/4773/3932/3725/55509/3460/4792/919/10125/3091/10538/940/920/5603/915/4615/4794/5777/7097
hsa04625	hsa04625	C-type lectin receptor signaling pathway	101	-0.551157	-1.81839	0.000164231	0.000164231	0.00066049	2476	tags=35%, list=13%, signal=30%	6367/5530/10892/22808/4790/5293/6300/4893/3710/114548/30835/64170/5336/3553/8503/4773/3709/3725/26253/602/64581/4792/3659/5971/5580/9020/5603/1959/6850/5743/4046/834/3569/29108/2207
hsa05135	hsa05135	Yersinia infection	132	-0.546832	-1.87098	0.00015977	0.00015977	0.00066049	2259	tags=30%, list=12%, signal=27%	2335/2353/7099/7410/4790/5293/6300/2185/10094/58484/114548/8935/7454/3553/8503/3606/4773/3932/3725/10451/3654/4792/920/391/5603/4615/10095/3937/3576/925/9844/3676/2212/7409/6195/834/3569/5880/29108/6347
hsa04621	hsa04621	NOD-like receptor signaling pathway	175	-0.545454	-1.93841	0.000153374	0.000153374	0.00066049	2005	tags=31%, list=11%, signal=28%	4790/7295/6300/10392/440738/3710/8767/115361/330/58484/114548/7226/4671/22900/64170/7297/5330/3553/3606/9447/10135/3709/3725/115362/2921/3455/2919/4940/4792/51393/11035/1535/3665/5580/84674/3428/1536/5603/4615/4939/63940/2920/64127/3576/114769/4938/834/3569/29108/6352/7128/6347/5027/1508
hsa05202	hsa05202	Transcriptional misregulation in cancer	168	-0.534221	-1.88965	0.000154369	0.000154369	0.00066049	2090	tags=27%, list=11%, signal=24%	5090/2119/4790/4086/6495/3560/6692/4005/4233/890/330/860/4094/578/26471/7102/2321/3695/5327/1848/4221/3002/2313/3479/55589/3248/5966/6688/4609/1050/5468/4804/4066/3576/3087/4314/3569/2209/5328/942/1436/597/3684/929/4318
hsa04210	hsa04210	Apoptosis	132	-0.528033	-1.80666	0.00015977	0.00015977	0.00066049	2332	tags=28%, list=12%, signal=25%	836/3563/2353/1515/4790/5293/843/4893/3710/330/578/7132/5366/4001/8797/8503/3709/3725/5551/1521/3002/10018/4792/143/9020/1522/1513/8743/637/1514/1509/1512/1075/1508/597/1520/1439
hsa05162	hsa05162	Measles	133	-0.522086	-1.78844	0.000159719	0.000159719	0.00066049	2338	tags=29%, list=12%, signal=25%	7187/836/2353/7099/4790/3560/5293/917/578/3718/51284/6776/30835/7297/3553/916/8503/4599/3559/3725/3654/3455/4940/4792/3665/940/3310/915/4615/4939/637/4600/3561/4938/3569/7097/7128/2213
hsa04936	hsa04936	Alcoholic liver disease	136	-0.521661	-1.7926	0.000158983	0.000158983	0.00066049	2005	tags=24%, list=11%, signal=21%	4790/6300/10891/51094/51176/6720/3929/7132/3553/23765/3654/2921/2919/4792/718/9020/9370/5603/4615/2920/720/717/3576/3569/6319/23643/712/719/714/929/728/713
hsa05418	hsa05418	Fluid shear stress and atherosclerosis	132	-0.504146	-1.72493	0.00031954	0.00031954	0.00111739	1298	tags=27%, list=7%, signal=25%	93/5155/2353/4790/7295/6382/5293/6300/3554/7132/3553/8503/3791/3725/10365/5327/7056/1535/652/653361/5175/5590/5603/7422/3383/1514/1906/1003/3162/5880/6401/7412/6347/4688/4318
hsa04611	hsa04611	Platelet activation	119	-0.50296	-1.69563	0.000972763	0.000972763	0.00304085	1316	tags=26%, list=7%, signal=24%	109/5336/146850/5330/10672/1281/8503/3709/54518/113/1277/10125/23533/3673/5294/5499/6916/5590/7450/5603/3937/196883/84876/695/2212/6850/5742/4067/83706/2207/8673
hsa04933	hsa04933	AGE-RAGE signaling pathway in diabetic complications	99	-0.489008	-1.61007	0.00230605	0.00230605	0.0065306	2005	tags=34%, list=11%, signal=31%	23236/5579/836/2335/4790/5293/6300/84812/4893/2152/183/6776/5336/5330/3553/1281/8503/3725/5054/1277/7056/7424/5580/1536/5590/5603/7422/3383/3576/3569/1906/6401/7412/6347
hsa05110	hsa05110	Vibrio cholerae infection	48	-0.488068	-1.42972	0.0471961	0.0471961	0.0877234	1508	tags=38%, list=8%, signal=35%	534/9550/51606/8992/5578/11015/9114/537/109/3784/5336/523/527/245972/526/9296/533/10312
hsa05146	hsa05146	Amoebiasis	101	-0.483264	-1.5944	0.00279192	0.00279192	0.00773442	2534	tags=31%, list=14%, signal=27%	23236/5579/836/3910/2335/7099/4790/5293/338382/3554/9630/384/3912/5330/5878/3553/1281/8503/1511/2921/5272/2919/1277/2920/3576/2769/3569/7097/3689/3684/929
hsa04721	hsa04721	Synaptic vesicle cycle	77	-0.474317	-1.50429	0.0160013	0.0160013	0.0351205	3623	tags=32%, list=19%, signal=26%	57030/534/594855/9550/6511/6812/8218/51606/8992/6505/161/6539/5864/9114/523/527/6857/1175/245972/526/9296/533/10312/10815/6507
hsa04370	hsa04370	VEGF signaling pathway	57	-0.467881	-1.41207	0.0489149	0.0489149	0.0901064	2490	tags=28%, list=13%, signal=24%	5579/5530/25759/5293/6300/4893/5336/8503/3791/4773/7867/8877/5603/7422/5743/5880
hsa05170	hsa05170	Human immunodeficiency virus 1 infection	197	-0.43835	-1.5779	0.00196791	0.00196791	0.00571846	2351	tags=28%, list=13%, signal=25%	5530/836/2353/7099/4790/2784/5293/6300/6891/2787/6892/4893/3710/8906/9582/2185/917/3135/27350/891/3133/578/54331/3105/7132/9133/6890/5336/3107/25939/2793/916/8503/4773/3709/3725/3654/1234/4792/60489/983/919/3134/162/3106/920/5603/684/915/4615/637/7133/7097/5880/7852
hsa04976	hsa04976	Bile secretion	78	-0.43811	-1.39084	0.0457527	0.0457527	0.086601	3708	tags=28%, list=20%, signal=23%	6343/107/6548/476/570/10257/123264/1244/5243/3781/486/6513/482/949/109/2052/9429/113/57552/196883/760/366
hsa04630	hsa04630	JAK-STAT signaling pathway	161	-0.431551	-1.51632	0.0051466	0.0051466	0.0134408	2973	tags=27%, list=16%, signal=23%	1440/50615/896/3586/282618/3716/9180/23529/9466/3570/3563/5155/163702/5008/3560/5293/5771/3953/1154/3459/1441/3601/3718/6776/7297/3566/8503/3559/3976/3455/3460/1438/3574/9021/3588/6775/4609/3952/3561/5777/3569/3575/3587/1439
hsa04926	hsa04926	Relaxin signaling pathway	127	-0.430044	-1.46349	0.0123794	0.0123794	0.0286974	2005	tags=24%, list=11%, signal=22%	4790/2784/25759/5293/4322/6300/2787/4893/90993/54331/109/1910/5330/2793/1281/8503/3725/408/113/4792/1277/7424/5590/5603/4312/196883/7422/2769/1906/409/4318
hsa04066	hsa04066	HIF-1 signaling pathway	105	-0.423465	-1.40355	0.0303179	0.0303179	0.0619314	3236	tags=30%, list=17%, signal=25%	7037/2475/5230/2872/5578/3630/7010/5579/3570/7099/4790/5293/7018/6513/3459/5336/2321/8503/5054/3460/285/3479/3091/3099/7076/1536/1978/7422/3101/3569/1906/3162
hsa05161	hsa05161	Hepatitis B	158	-0.419654	-1.47301	0.00840467	0.00840467	0.0211465	2514	tags=23%, list=13%, signal=20%	5925/5579/7187/836/2353/7099/4790/5293/6300/843/4893/2185/90993/890/3718/537/353376/6776/7297/8503/4773/3725/3654/4792/4214/3665/6775/5603/4615/4609/637/3576/1959/3569/7097/4318
hsa05160	hsa05160	Hepatitis C	150	-0.405178	-1.41123	0.0166562	0.0166562	0.0357962	2748	tags=22%, list=15%, signal=19%	1366/3716/137075/5925/7187/836/24146/4790/5519/5293/4893/7122/949/578/7132/7297/8503/4599/91543/3455/4940/4792/3434/9021/3665/9076/4609/4939/637/4600/10062/3627/4938
hsa05130	hsa05130	Pathogenic Escherichia coli infection	189	-0.396755	-1.42376	0.0113516	0.0113516	0.0272327	2409	tags=24%, list=13%, signal=21%	9170/836/24146/2353/837/7099/7009/4790/10382/6300/3554/10094/114548/2534/7122/578/7132/4671/9267/10672/3553/8797/27128/3606/3725/57121/3654/4792/9076/4644/64005/5603/4615/10095/8743/55930/3576/7100/2212/3071/5777/834/3569/3059/29108/4542
hsa05206	hsa05206	MicroRNAs in cancer	171	-0.381641	-1.35176	0.0318854	0.0318854	0.0644947	2332	tags=20%, list=12%, signal=18%	836/1786/5155/9252/5243/90427/4790/7057/5293/1029/4893/4233/113130/406893/4855/578/5336/1944/8503/54541/994/10018/6768/6624/4609/1942/7422/406991/5743/1545/3371/4082/3162/5328/4318
hsa05205	hsa05205	Proteoglycans in cancer	199	-0.361601	-1.30309	0.0425113	0.0425113	0.0812108	2332	tags=22%, list=12%, signal=19%	836/287/2335/7099/22808/7410/7057/6382/5293/6300/7479/4893/3710/4233/288/2317/1839/3481/5336/8503/3791/3709/10451/1277/3479/3091/3673/5499/5603/4609/7422/10855/406991/4060/7074/7409/1514/5777/5328/3059/7097/5329/4318
hsa05017	hsa05017	Spinocerebellar ataxia	137	0.34918	1.29575	0.0369771	0.0369771	0.0724739	4151	tags=32%, list=22%, signal=25%	5332/2891/3708/7436/5706/291/2890/22863/9821/5718/5701/342371/4217/5705/25814/488/2959/5290/5702/5601/5717/4976/207/7419/2776/5713/9519/5719/5331/8408/5710/10000/7417/5707/55062/5714/5682/5708/54205/5683/10524/4287/90550/5704
hsa04310	hsa04310	Wnt signaling pathway	163	0.352902	1.34077	0.0184926	0.0184926	0.0393331	2409	tags=22%, list=13%, signal=19%	59352/50964/25805/84133/4919/5332/818/23500/166336/2487/5532/147495/6259/7474/6500/2239/7088/894/8549/6907/7482/8321/6422/55366/5567/6885/9475/1488/595/1452/23291/5601/59343/1855/8454/6934
hsa04261	hsa04261	Adrenergic signaling in cardiomyocytes	150	0.362929	1.36102	0.0162177	0.0162177	0.0352207	2936	tags=26%, list=16%, signal=22%	477/5350/5332/5500/818/70/7169/185/2770/5502/7168/111/11149/5521/5516/115/6262/775/5523/5567/781/7171/801/488/10488/5501/783/9586/782/1386/5515/207/2776/468/5331/10000/5528/55012/64764
hsa04022	hsa04022	cGMP-PKG signaling pathway	161	0.365082	1.38345	0.0100279	0.0100279	0.0246298	2936	tags=29%, list=16%, signal=25%	477/5350/5332/5500/152/4881/3778/5592/185/2770/4659/3708/5532/8660/3779/10398/291/5139/111/4638/115/4205/8654/3643/775/9475/3667/801/6722/5894/4208/488/10488/5501/4882/9586/1386/6093/207/7419/2776/468/5331/2767/10000/7417/64764
hsa04728	hsa04728	Dopaminergic synapse	128	0.373886	1.37632	0.0191032	0.0191032	0.0402173	2936	tags=29%, list=16%, signal=25%	5332/5500/818/2770/2891/55970/3708/4128/5532/111/3799/2890/5521/5516/3760/94235/775/5523/5567/801/10488/5501/9575/9586/5601/1386/5515/207/2776/10681/468/5331/4129/10000/5528/55012/64764
hsa04270	hsa04270	Vascular smooth muscle contraction	125	0.386618	1.41942	0.0137095	0.0137095	0.0310822	1995	tags=25%, list=11%, signal=22%	10267/94274/5332/4629/5500/4881/3778/5592/185/4628/4659/3708/72/3779/10398/4660/111/59/81579/5739/4638/115/775/800/5567/9475/801/5894/1907/5501/4882
hsa03018	hsa03018	RNA degradation	69	0.413574	1.38011	0.0465906	0.0465906	0.0873853	5677	tags=52%, list=30%, signal=36%	10140/132430/10438/5213/10766/22894/1656/2026/23658/170506/25904/11340/10950/118460/3313/5073/140886/57472/87178/29883/255967/51691/23404/5214/23016/4848/3329/55802/4849/84186/27257/54464/80336/54512/115752/131870
hsa04141	hsa04141	Protein processing in endoplasmic reticulum	159	0.414443	1.56793	0.00111359	0.00111359	0.00337868	4350	tags=41%, list=23%, signal=32%	22824/7466/1410/10484/9532/3306/258010/6500/9373/3303/91445/10294/1965/10427/4217/10277/7326/55757/2923/3326/100506742/56681/11231/54431/7095/201595/9871/22872/5601/80267/7327/8454/27248/468/3703/51128/7323/3337/5611/55666/3300/7322/23471/8720/29978/3320/10808/23480/6396/1650/10273/9709/29979/7184/6048/51619/4287/79139/3998/55968/3301/1409/3312/7494/6400
hsa04070	hsa04070	Phosphatidylinositol signaling system	91	0.423967	1.48345	0.012015	0.012015	0.0281692	2860	tags=30%, list=15%, signal=25%	3632/5332/8395/23262/3708/79837/51196/22908/8898/10423/3633/801/3612/3628/8760/9110/5290/8527/9107/8776/23396/5333/113026/1606/22876/5331/4952
hsa05031	hsa05031	Amphetamine addiction	67	0.425822	1.41163	0.0372353	0.0372353	0.0724739	3191	tags=27%, list=17%, signal=22%	5500/818/2891/4128/5532/111/2890/775/5567/801/10488/5501/9586/1386/468/4129/64764/7054
hsa04260	hsa04260	Cardiac muscle contraction	85	0.432528	1.4939	0.0112219	0.0112219	0.0272327	3084	tags=22%, list=16%, signal=19%	477/845/70/7169/7168/10479/6262/775/781/7384/7171/488/783/782/7385/9167/1347/1345/9254
hsa03040	hsa03040	Spliceosome	122	0.444191	1.62478	0.0010507	0.0010507	0.00323545	5844	tags=57%, list=31%, signal=39%	3306/10285/4116/3303/10772/10929/10569/6430/220988/11017/51340/3192/5356/6428/3190/84950/24148/10946/23658/10286/6426/25766/11325/10450/23350/56949/6626/55119/9129/22938/51362/9410/8559/22916/22827/9785/9879/1665/23451/51691/6627/10713/51729/6632/58517/1655/3312/26121/6636/6434/3178/23020/55696/57461/8175/988/10084/6634/9416/27339/199746/10907/10915/10992/9939/10594/6625/3183/84991
hsa03013	hsa03013	Nucleocytoplasmic transport	99	0.448349	1.58963	0.00356143	0.00356143	0.00966816	4236	tags=39%, list=23%, signal=31%	10527/10284/26019/4116/51068/22794/3836/25909/3840/81929/3843/65110/51808/129401/5903/80145/5411/3841/5901/59343/55308/10526/7514/1915/57122/65109/23279/7341/22916/348995/23633/6396/53371/3839/55746/3837/4927/7329/8563
hsa05410	hsa05410	Hypertrophic cardiomyopathy	89	0.454051	1.58484	0.00420168	0.00420168	0.0111138	2107	tags=33%, list=11%, signal=29%	8515/6442/3672/3679/22801/70/7169/6443/3685/8516/7168/6444/3693/5565/1674/3688/3675/3680/6262/3690/775/1605/781/51422/7171/2010/488/783/782
hsa04120	hsa04120	Ubiquitin mediated proteolysis	135	0.461804	1.71119	0.000268673	0.000268673	0.000955714	3799	tags=39%, list=20%, signal=32%	134111/90293/92912/4734/6500/11060/8450/10054/8453/9040/10477/10277/9039/10401/3093/7326/8554/7325/7324/51434/9354/23291/7327/51433/7337/8451/8454/55120/23295/8697/9886/7323/7334/996/119504/4591/7322/25898/10393/51366/7328/10055/8452/29945/7320/55284/9320/7332/64750/7316/9616/10273/55958
hsa05412	hsa05412	Arrhythmogenic right ventricular cardiomyopathy	76	0.48894	1.65738	0.00172584	0.00172584	0.00508668	2157	tags=36%, list=12%, signal=32%	8515/6442/3672/3679/22801/6443/3685/8516/88/2697/6444/3693/1674/3688/3675/3680/6262/3690/775/1605/1000/781/2010/488/783/782/1495
hsa03015	hsa03015	mRNA surveillance pathway	86	0.502502	1.73684	0.000751315	0.000751315	0.002422	3923	tags=40%, list=21%, signal=31%	5500/10284/23435/26019/4116/5521/132430/22794/5516/11051/65110/2107/100529063/5523/53981/81608/5411/5501/1479/5515/55308/4440/124540/10767/10914/65109/5528/55012/5529/22916/140886/23708/11052/23283
hsa03022	hsa03022	Basal transcription factors	41	0.507904	1.53612	0.0198812	0.0198812	0.041018	4785	tags=46%, list=26%, signal=35%	6879/27097/6884/2966/404672/2959/902/4331/1022/2965/9519/2968/2969/83860/2967/6883/6882/2071/6908
hsa05414	hsa05414	Dilated cardiomyopathy	94	0.508818	1.79298	0.000501756	0.000501756	0.00172534	2107	tags=33%, list=11%, signal=29%	5350/8515/6442/3672/3679/22801/70/7169/6443/3685/8516/7168/111/6444/3693/1674/3688/115/3675/3680/6262/3690/775/1605/5567/781/7171/2010/488/783/782
hsa00620	hsa00620	Pyruvate metabolism	47	0.51876	1.60636	0.00913777	0.00913777	0.022714	3678	tags=47%, list=20%, signal=38%	219/128/224/217/3945/2271/125/4199/1738/126/39/501/38/223/197257/5162/4191/9380/5160/3029/55902/2739
hsa00310	hsa00310	Lysine degradation	58	0.547173	1.76896	0.00071908	0.00071908	0.00235488	3616	tags=41%, list=19%, signal=33%	219/93166/63976/224/3033/10157/217/51166/23067/6419/1738/39/2122/501/38/223/2639/80854/8424/55904/79823/55870/1892/29072
hsa00280	hsa00280	Valine, leucine and isoleucine degradation	47	0.553655	1.71442	0.00281162	0.00281162	0.00773442	3645	tags=55%, list=19%, signal=45%	219/5019/224/3033/217/26275/18/594/36/4329/34/1738/39/501/38/223/27034/316/64087/84693/11112/1629/3028/56922/1892/3157
hsa04710	hsa04710	Circadian rhythm	31	0.564987	1.60982	0.012766	0.012766	0.0292647	4030	tags=61%, list=22%, signal=48%	1407/6500/5565/8864/4783/51422/9575/23291/8863/8454/5562/5563/26224/4862/5571/1385/1408/5564/9975
hsa00900	hsa00900	Terpenoid backbone biosynthesis	22	0.574202	1.5191	0.0360341	0.0360341	0.0714846	4644	tags=55%, list=25%, signal=41%	51449/10269/39/38/116150/9453/2224/2339/3157/57107/3422/79947
hsa00340	hsa00340	Histidine metabolism	21	0.579576	1.51494	0.0379002	0.0379002	0.0730787	2816	tags=38%, list=15%, signal=32%	219/224/4128/217/57571/501/223/4129
hsa00330	hsa00330	Arginine and proline metabolism	45	0.580546	1.78861	0.00161327	0.00161327	0.00482383	1517	tags=31%, list=8%, signal=29%	4953/219/112817/1160/224/1152/4942/4128/262/217/112849/6611/57571/5832
hsa00410	hsa00410	beta-Alanine metabolism	31	0.597658	1.70291	0.006271	0.006271	0.0161726	3971	tags=52%, list=21%, signal=41%	219/8639/224/2571/217/26275/18/4329/57571/501/223/51/51380/1892/23417/3030
hsa00650	hsa00650	Butanoate metabolism	25	0.605715	1.64925	0.0117852	0.0117852	0.0279481	3971	tags=40%, list=21%, signal=32%	5019/3033/2571/18/39/38/7915/1892/3157/3030
hsa00071	hsa00071	Fatty acid degradation	42	0.614755	1.86589	0.00091954	0.00091954	0.0029187	3146	tags=52%, list=17%, signal=44%	33/219/128/224/3033/2181/217/36/34/125/126/39/10455/501/37/38/223/1632/2639/113612/1374/51
hsa03060	hsa03060	Protein export	22	0.616566	1.63117	0.015724	0.015724	0.0348828	3911	tags=50%, list=21%, signal=40%	6726/6729/11231/7095/6731/6727/28972/6728/6730/23480/196294
hsa00053	hsa00053	Ascorbate and aldarate metabolism	19	0.634096	1.62043	0.0153946	0.0153946	0.0345234	2417	tags=37%, list=13%, signal=32%	219/9104/224/217/7358/501/223
hsa00640	hsa00640	Propanoate metabolism	31	0.67038	1.91012	0.000671892	0.000671892	0.00223584	4646	tags=61%, list=25%, signal=46%	8803/79611/8801/26275/18/3945/594/4329/1738/84693/1629/51/1892/55902/23417/3030/55862/5095/3939

## Sheet: PLCXD3  GSEA of GSE49541
PLCXD3 single gene GSEA of GSE49541
ID	Description	setSize	enrichmentScore	NES	pvalue	p.adjust	qvalue	rank	leading_edge	core_enrichment
hsa04672	hsa04672	Intestinal immune network for IgA production	44	0.81078	1.90622	0.000146199	0.000146199	0.00453378	2180	tags=36%, list=12%, signal=32%	3113/10673/3122/6387/7852/3108/3123/3109/3117/3676/608/3119/5284/3600/3601/3115
hsa05310	hsa05310	Asthma	27	0.781172	1.7002	0.00215087	0.00215087	0.012929	2180	tags=33%, list=12%, signal=29%	3113/3122/3108/3123/3109/2205/3117/3119/3115
hsa05332	hsa05332	Graft-versus-host disease	38	0.7778	1.78661	0.000297575	0.000297575	0.00453378	2539	tags=37%, list=14%, signal=32%	3113/3122/3108/3123/355/3109/3821/3117/3106/3119/3002/3107/3115/3105
hsa05320	hsa05320	Autoimmune thyroid disease	47	0.771101	1.83581	0.000144279	0.000144279	0.00453378	2539	tags=28%, list=14%, signal=24%	3113/3122/3108/3123/355/3109/3117/3106/3119/3002/3107/3115/3105
hsa05330	hsa05330	Allograft rejection	34	0.767773	1.73164	0.000755972	0.000755972	0.00629259	2539	tags=38%, list=14%, signal=33%	3113/3122/3108/3123/355/3109/3117/3106/3119/3002/3107/3115/3105
hsa04940	hsa04940	Type I diabetes mellitus	40	0.766473	1.7768	0.000590406	0.000590406	0.00582665	2539	tags=38%, list=14%, signal=32%	1363/3113/3122/3108/3123/355/3109/3117/3106/3119/3002/3107/5799/3115/3105
hsa04512	hsa04512	ECM-receptor interaction	87	0.740061	1.91379	0.000133958	0.000133958	0.00453378	1836	tags=30%, list=10%, signal=27%	7058/1278/6696/1293/341640/3685/3912/1282/1277/1286/1284/255743/3908/7057/7450/3676/3693/3915/3371/3696/3680/3688/375790/948/960/3655
hsa00532	hsa00532	Glycosaminoglycan biosynthesis - chondroitin sulfate / dermatan sulfate	20	0.728181	1.49835	0.0301041	0.0301041	0.0848939	1666	tags=35%, list=9%, signal=32%	55790/22856/55454/337876/56548/29940/50515
hsa04392	hsa04392	Hippo signaling pathway - multiple species	28	0.722513	1.57861	0.0107378	0.0107378	0.0389133	3386	tags=46%, list=18%, signal=38%	122786/10413/84962/79633/9770/92597/25937/26524/5058/55233/166824/9113/83937
hsa05323	hsa05323	Rheumatoid arthritis	87	0.708891	1.83319	0.000133958	0.000133958	0.00453378	2180	tags=32%, list=12%, signal=29%	6372/6364/1513/6347/3113/10673/3122/6387/3108/3123/3606/3109/54/3725/3117/2919/533/8600/6348/2353/3119/6352/8792/8992/3576/3600/284/3115
hsa04061	hsa04061	Viral protein interaction with cytokine and cytokine receptor	95	0.669423	1.75263	0.00013217	0.00013217	0.00453378	2100	tags=27%, list=11%, signal=24%	6372/6363/6364/3627/4283/6347/6366/57007/6387/7852/3606/6375/729230/1234/2919/6351/10563/6348/6355/5197/6373/6352/3561/1230/3576/3588
hsa04933	hsa04933	AGE-RAGE signaling pathway in diabetic complications	99	0.650788	1.70899	0.000263783	0.000263783	0.00453378	2710	tags=34%, list=14%, signal=30%	1278/1281/1958/6347/1282/1277/6772/1286/1284/2152/7056/595/7424/581/3725/4893/23236/2308/6401/4087/8503/7046/5054/3576/3717/4313/5336/7412/5601/998/5594/1536/1019/596
hsa04640	hsa04640	Hematopoietic cell lineage	94	0.644559	1.68403	0.000397456	0.000397456	0.00477828	1881	tags=26%, list=10%, signal=23%	100133941/3113/3122/3574/3684/3575/3108/3123/3109/966/4254/914/3117/3676/915/928/931/3554/911/3119/948/960/3655/925
hsa04115	hsa04115	p53 signaling pathway	71	0.641059	1.61684	0.00247389	0.00247389	0.0144894	3347	tags=51%, list=18%, signal=42%	64393/27244/92344/50484/6241/595/1026/355/7057/581/1643/3479/545/64065/8493/11200/896/9134/5054/54205/5728/4193/25898/637/983/1019/6477/596/317/8795/836/841/9540/900/894/84883
hsa05321	hsa05321	Inflammatory bowel disease	62	0.630362	1.56191	0.00617978	0.00617978	0.0267444	2180	tags=24%, list=12%, signal=21%	3113/3122/6772/3108/3123/3606/3109/3725/3459/3117/4087/3119/3561/3460/3115
hsa05144	hsa05144	Malaria	48	0.629792	1.50433	0.0184173	0.0184173	0.058429	2248	tags=25%, list=12%, signal=22%	7058/6347/3082/3606/7057/5175/2995/6401/948/100528032/3576/7412
hsa04657	hsa04657	IL-17 signaling pathway	93	0.620524	1.61928	0.000663218	0.000663218	0.00582665	2641	tags=23%, list=14%, signal=19%	6372/6364/3627/6347/7128/55540/4318/3725/1147/2919/2353/6280/6279/29110/3576/6885/5601/9618/257397/3320/5594
hsa05140	hsa05140	Leishmaniasis	73	0.615172	1.55774	0.00560645	0.00560645	0.0266798	3297	tags=44%, list=18%, signal=36%	3113/3122/6772/3684/3108/3123/3109/3725/4688/3459/3117/3676/2214/2353/65108/2215/1535/3119/3688/3460/1917/3717/6885/3115/2212/5594/1536/5743/1915/7099/4689/2209
hsa04612	hsa04612	Antigen processing and presentation	70	0.60471	1.52242	0.00800442	0.00800442	0.0316593	3139	tags=39%, list=17%, signal=32%	3113/3122/3306/3108/3123/1520/3109/3821/10437/4801/3117/6890/5993/3106/3119/3107/925/6891/3115/1385/821/3105/3320/10197/3308/811/3134
hsa04668	hsa04668	TNF signaling pathway	110	0.603649	1.60553	0.000775294	0.000775294	0.00629259	2481	tags=26%, list=13%, signal=23%	6372/6364/3627/6347/182/330/3726/7128/7424/355/4318/3725/1147/2919/329/2353/197259/6401/9252/6352/8503/10059/3659/3600/6885/7412/5601/1385/257397
hsa05222	hsa05222	Small cell lung cancer	92	0.602054	1.56805	0.00199813	0.00199813	0.0128577	3164	tags=36%, list=17%, signal=30%	3685/3912/1282/330/1286/1284/595/3908/1026/581/1643/1147/5925/1871/329/3915/4609/3688/9134/8503/3655/54205/5728/1030/9618/1164/1019/596/317/1163/836/5743/51426
hsa04510	hsa04510	Focal adhesion	195	0.598636	1.68109	0.00011919	0.00011919	0.00453378	1836	tags=24%, list=10%, signal=21%	7058/1278/6696/1293/80310/3685/3912/1282/1277/857/330/1286/858/1284/3082/824/595/3908/5159/7424/7057/5156/3725/2316/103910/3479/5500/7450/3676/3693/7414/5154/329/3915/3371/4659/3696/3680/5908/399694/896/3688/8503/2317/5906/3655
hsa04514	hsa04514	Cell adhesion molecules	145	0.597805	1.63788	0.000248077	0.000248077	0.00453378	2581	tags=29%, list=14%, signal=25%	9071/3685/1462/3113/5010/58494/3122/3684/3108/3123/965/3384/9075/3109/914/3117/3676/5788/5175/5797/9076/3696/3106/6401/3680/214/1003/1366/3119/3688/3107/3655/925/3115/7412/83700/100506658/9019/1000/3105/57689/4756
hsa05416	hsa05416	Viral myocarditis	55	0.588013	1.43106	0.0334424	0.0334424	0.0920356	3139	tags=45%, list=17%, signal=38%	3113/857/3122/3108/3123/595/3908/3109/3117/3106/3119/3107/6444/54205/3115/5880/637/3105/1604/60/836/841/5879/1525/3134
hsa04350	hsa04350	TGF-beta signaling pathway	90	0.58569	1.52016	0.00615056	0.00615056	0.0267444	2641	tags=32%, list=14%, signal=28%	2200/3397/1634/3400/3399/25805/3625/7057/2331/4052/4093/9978/3624/90/4609/657/4087/653/64750/1875/7046/5515/1030/5516/4092/6500/92/4756/5594
hsa04062	hsa04062	Chemokine signaling pathway	185	0.581808	1.62846	0.000239779	0.000239779	0.00453378	2195	tags=25%, list=12%, signal=22%	6372/6363/6364/3627/4283/6347/6366/2791/6772/6387/7852/6375/729230/1234/55970/1147/4893/2919/6351/113/23236/10563/5294/6348/6355/59345/5197/2773/6373/4067/2790/5908/399694/2268/6352/8503/5906/2770/1230/3576/3717/3055/2776/5058/5336/5880
hsa04974	hsa04974	Protein digestion and absorption	98	0.574236	1.5069	0.00620544	0.00620544	0.0267444	1606	tags=20%, list=9%, signal=19%	1278/1281/486/1293/1359/1282/1277/54407/1306/1286/1284/7373/9056/1290/476/1307/5646/4225/483/481
hsa04670	hsa04670	Leukocyte transendothelial migration	108	0.572662	1.51942	0.00389459	0.00389459	0.0202183	3631	tags=44%, list=19%, signal=36%	9071/5010/58494/7070/6387/7852/3684/9075/4318/4688/11069/103910/3676/7414/5175/9076/2773/1535/1003/1366/5908/3688/8503/5906/2770/4313/5336/5880/1500/7412/83700/100506658/10451/998/1536/10627/60/87/4478/5879/394/7122/10398/4689/3702/5747/90952/5603
hsa04620	hsa04620	Toll-like receptor signaling pathway	97	0.572648	1.50094	0.00700595	0.00700595	0.0285769	2641	tags=25%, list=14%, signal=21%	3627/4283/6696/1513/23643/6772/3725/1147/51311/6351/6348/2353/6373/29110/6352/8503/3455/3576/7096/6885/5601/7098/51284/5594
hsa04623	hsa04623	Cytosolic DNA-sensing pathway	58	0.567555	1.39442	0.0475248	0.0475248	0.120618	1641	tags=17%, list=9%, signal=16%	3627/29108/834/90865/3606/1147/5440/6351/29110/6352
hsa04145	hsa04145	Phagosome	143	0.563962	1.54228	0.00136884	0.00136884	0.009771	3367	tags=43%, list=18%, signal=35%	7058/7846/3685/84617/3113/3122/3684/3108/3123/1520/4360/3920/3109/7277/7057/4688/3117/3693/6890/533/2214/11151/3106/8417/2215/1535/1781/3119/3688/4153/2213/3107/948/23673/53407/64581/6891/8992/3115/9554/528/821/3105/2212/1536/9902/60/84790/529/10382/5869/9550/811/5879/3134/7099/5289/4689/2209/10376/4481
hsa04611	hsa04611	Platelet activation	119	0.562138	1.50775	0.00446144	0.00446144	0.0219105	2918	tags=31%, list=16%, signal=26%	1278/1281/1277/5321/64805/10672/103910/5500/7450/10125/113/23236/5294/4659/3708/2149/83706/2773/4067/8673/5908/5592/3688/8503/5906/2770/2977/2776/5336/2243/5742/5501/2212/5594/10627/60/2266
hsa05146	hsa05146	Amoebiasis	101	0.558529	1.46965	0.0109268	0.0109268	0.0389133	1651	tags=17%, list=9%, signal=15%	1278/1281/3912/1282/1277/1286/1284/3684/3908/5272/7414/2919/23236/3915/3554/911/8503
hsa04064	hsa04064	NF-kappa B signaling pathway	99	0.556565	1.46156	0.0118702	0.0118702	0.0404688	2248	tags=22%, list=12%, signal=20%	6363/597/6366/10673/330/23643/6387/7128/1147/2919/6351/8600/329/10892/3554/4067/1540/8792/3576/6885/5336/7412
hsa04972	hsa04972	Pancreatic secretion	95	0.547565	1.43359	0.0196934	0.0196934	0.0616216	2143	tags=20%, list=11%, signal=18%	486/1359/6558/5874/476/113/23236/5646/3708/493/84647/5908/483/481/5906/1080/5320/8766/2776
hsa05412	hsa05412	Arrhythmogenic right ventricular cardiomyopathy	76	0.544314	1.38549	0.0417346	0.0417346	0.109576	2015	tags=17%, list=11%, signal=15%	2697/3685/781/3908/1829/3676/3693/3696/3680/3688/3655/6444/1832
hsa05164	hsa05164	Influenza A	160	0.542213	1.498	0.002577	0.002577	0.014716	3004	tags=34%, list=16%, signal=29%	3627/6347/3113/3838/29108/3122/834/90865/6772/91543/3108/3123/3606/355/3109/581/1147/3459/3117/3841/4599/5646/29107/4600/29110/896/3119/4939/6041/6352/8503/3455/293/8766/3460/3576/54205/3717/5610/7113/3115/637/1965/4940/7098/51284/5594/1019/317/60/8795/9021/4938/836/841
hsa04110	hsa04110	Cell cycle	126	0.541254	1.45995	0.00962513	0.00962513	0.0359094	3683	tags=37%, list=20%, signal=30%	4175/595/4171/5111/1026/1031/10459/9978/4172/5925/545/4999/23594/4085/1871/10926/8697/4609/8379/23595/10274/11200/4087/10393/896/9134/1875/1028/4193/29945/1030/6500/7533/983/51434/1019/890/902/4089/894/10735/5885/4174/7534/4176/1869
hsa04926	hsa04926	Relaxin signaling pathway	127	0.540046	1.45754	0.00974684	0.00974684	0.0359094	2367	tags=22%, list=13%, signal=19%	1278/1281/1282/1277/2791/1286/1284/7424/4318/3725/55970/4893/113/1910/23236/2353/59/59345/2773/4087/2790/399694/8503/7046/2770/4313/5601/1385
hsa04658	hsa04658	Th1 and Th2 cell differentiation	89	0.529886	1.37339	0.0381169	0.0381169	0.101241	2760	tags=30%, list=15%, signal=26%	182/3113/3122/6772/3108/3123/3109/3725/1147/3459/3117/84441/915/2353/5532/3119/4794/3561/3460/3717/9794/3115/5601/3516/3566/5594/3560
hsa04390	hsa04390	Hippo signaling pathway	148	0.528404	1.45047	0.00817743	0.00817743	0.0316593	3600	tags=27%, list=19%, signal=22%	122786/8323/330/3397/6591/10413/595/8324/84962/5500/329/8321/4609/657/92597/4087/653/896/7046/5515/25937/26524/5054/5516/4092/55233/7533/23291/5501/166824/60/7159/4089/9113/894/5519/174/7048/7534/5520
hsa04540	hsa04540	Gap junction	83	0.528214	1.35681	0.047097	0.047097	0.120618	2904	tags=28%, list=16%, signal=24%	2697/80310/7846/84617/3357/5159/7277/5156/4893/5154/113/23236/3708/2773/5592/2770/2977/2776/983/1902/5594/84790/10382
hsa05145	hsa05145	Toxoplasmosis	107	0.527672	1.39804	0.026131	0.026131	0.0763861	2283	tags=28%, list=12%, signal=25%	3912/3113/3122/330/3306/23643/6772/3108/3123/3908/3109/1234/1147/3459/3117/5294/329/3915/2773/3119/3688/3655/2770/3460/54205/3717/3588/6885/3115/5601
hsa05130	hsa05130	Pathogenic Escherichia coli infection	189	0.522731	1.46508	0.00335129	0.00335129	0.0178024	3212	tags=36%, list=17%, signal=30%	9071/7846/84617/5010/29108/834/8440/3606/8936/355/9075/7277/581/3725/1147/10672/55930/2768/2353/10109/9076/837/2149/10096/10094/3554/9871/4628/1366/4645/4690/10095/3688/23191/4644/3576/54205/6885/5058/7456/5601/3059/100506658/10787/10006/257397/6188/1902/9265/2212/998/5594/840/4651/4646/60/10092/84790/10382/4641/8795/836/841/5879/10972/7099/382/7122
hsa04371	hsa04371	Apelin signaling pathway	134	0.514558	1.39868	0.0180723	0.0180723	0.058429	2179	tags=22%, list=12%, signal=20%	6696/1958/5327/182/2791/595/4208/6237/55970/187/4893/10672/113/23236/5563/5294/59/59345/3708/10891/2773/4087/2790/22800/81631/7046/2770/5054/2776/22808
hsa04630	hsa04630	JAK-STAT signaling pathway	161	0.508309	1.40554	0.0138446	0.0138446	0.046506	2806	tags=24%, list=15%, signal=21%	3953/3574/6772/1154/3575/595/8835/9655/5159/1026/1439/5156/9180/3459/122809/5154/3977/8027/3598/4609/896/8503/4170/3455/8554/3561/3460/3600/3601/3717/3588/9306/5618/10254/3566/596/3590/3560/5771
hsa04142	hsa04142	Lysosome	130	0.507041	1.37289	0.0259642	0.0259642	0.0763861	1904	tags=25%, list=10%, signal=22%	1513/27074/5538/55353/1520/3920/8692/54/7805/175/2519/8905/3074/533/2581/6272/967/1075/427/10577/79158/135112/26503/2548/23312/1657/1203/4758/1176/26985/1509/23659
hsa04621	hsa04621	NOD-like receptor signaling pathway	175	0.506134	1.40769	0.0110733	0.0110733	0.0389133	3067	tags=32%, list=16%, signal=27%	6347/3428/29108/330/834/114769/6772/7128/3606/84674/3725/1147/2634/118429/10135/2919/84168/23236/2633/140609/2635/329/10628/5027/837/3708/90550/7205/1535/29110/4939/6041/6352/81631/22900/55669/3455/10059/3576/7295/6885/5601/4940/10910/257397/10616/3320/5594/1536/596/24145/9447/4938/841/9474/79184
hsa05169	hsa05169	Epstein-Barr virus infection	192	0.505593	1.41851	0.00645624	0.00645624	0.02731	3164	tags=34%, list=17%, signal=28%	3627/3113/3122/9636/6772/3108/3123/595/7128/965/1026/355/3109/581/3725/1643/1147/3117/10213/5925/6890/915/7431/1871/3106/4609/4067/29110/896/3119/4794/4939/9134/5706/8503/3107/3280/3455/960/6891/54205/4193/5610/5701/6885/3115/5336/637/5601/3516/4940/3105/8819/1019/596/317/953/890/4938/836/841/811/5879/3134/51426
hsa05205	hsa05205	Proteoglycans in cancer	199	0.504045	1.41716	0.00606854	0.00606854	0.0267444	3184	tags=30%, list=17%, signal=25%	4060/1278/3685/8323/1277/857/1634/858/3082/595/8324/288/1026/355/7057/4318/6237/7078/3091/4893/2316/3479/5500/3693/8826/2719/4659/967/3708/8321/4609/4087/3688/10855/22800/8503/2317/960/1655/4193/4313/5058/22808/5336/3059/5727/10451/5501/406991/998/5594/60/3316/836/4478/7074/6385/5879/7099/6194
hsa05152	hsa05152	Tuberculosis	172	0.481441	1.33799	0.0264183	0.0264183	0.0763861	3004	tags=26%, list=16%, signal=22%	3113/3122/6772/3684/3108/3123/1520/4360/3606/3920/3109/581/3459/4801/3117/5993/533/2214/11151/10892/5532/2215/3119/2213/1509/64581/3460/54205/7096/3717/3588/3115/1054/637/5601/1385/2212/5594/9902/596/3656/317/836/5869/841
hsa05160	hsa05160	Hepatitis C	150	0.473756	1.30164	0.0492574	0.0492574	0.123256	3004	tags=30%, list=16%, signal=25%	3627/9071/5010/6772/91543/595/1026/440275/355/9075/581/1147/4893/5925/4599/1871/9076/4609/3434/4600/1366/29110/4939/6041/8503/3455/8554/5515/54205/5610/637/1965/5516/100506658/4940/7533/7098/5594/1019/317/10197/9021/4938/836/841
hsa05208	hsa05208	Chemical carcinogenesis - reactive oxygen species	200	-0.381062	-1.26265	0.0343321	0.0343321	0.0922608	3297	tags=35%, list=18%, signal=29%	2953/4718/4714/4217/5338/3162/2947/873/653361/673/5595/374291/4715/1432/5599/4729/126328/5337/4508/5970/572/5605/2938/4717/5296/4696/1329/1956/4792/5781/8644/3265/4713/292/4719/4780/1646/4233/1351/1537/25865/6647/4723/6389/54539/9817/1339/7384/25/10327/7422/5295/2940/1645/4731/2052/369/2948/57412/4720/2053/1571/196/1109/847/2946/2944/10105/5604/1544
hsa04936	hsa04936	Alcoholic liver disease	136	-0.413597	-1.3036	0.0329341	0.0329341	0.0917421	2194	tags=25%, list=12%, signal=22%	4792/6720/51094/51/9370/6934/3661/7132/1374/5465/2168/51422/5608/79602/124/929/717/125/83439/126/23417/720/5565/23118/2194/127/501/6319/1571/32/84818/224/130/217
hsa01240	hsa01240	Biosynthesis of cofactors	133	-0.551395	-1.73486	0.000490436	0.000490436	0.00533457	2337	tags=38%, list=12%, signal=33%	8566/1355/2729/4337/10243/6697/54658/205/51805/54578/349565/80308/4338/1371/326625/50808/51004/9249/9054/10327/80347/65220/29926/554235/2356/6472/55163/4833/5372/6470/57026/1719/1503/6999/211/29968/4522/93100/3242/11019/224/169355/4143/7367/210/9104/217/23498/23475/10941
hsa04979	hsa04979	Cholesterol metabolism	50	-0.551565	-1.49091	0.0244547	0.0244547	0.0734997	1352	tags=40%, list=7%, signal=37%	4018/3949/348/949/350/51129/8435/1593/338/3931/64240/64241/26119/9388/3990/8647/337/27141/1581/1071
hsa00010	hsa00010	Glycolysis / Gluconeogenesis	64	-0.556845	-1.57783	0.00693962	0.00693962	0.0285769	1988	tags=33%, list=11%, signal=29%	229/5211/130589/2203/2821/2645/3948/124/10327/125/2027/126/127/501/55902/5236/224/130/230/217/5313
hsa00140	hsa00140	Steroid hormone biosynthesis	49	-0.572463	-1.54609	0.014431	0.014431	0.047773	2166	tags=41%, list=12%, signal=36%	1586/8644/1312/54658/54578/1646/51478/6715/6783/7923/79154/1645/6718/1571/6716/1109/7367/1581/10941/1544
hsa04146	hsa04146	Peroxisome	82	-0.580959	-1.70959	0.00113895	0.00113895	0.00839228	2421	tags=52%, list=13%, signal=46%	23600/4598/5189/5825/51/11001/215/5830/26061/2180/5192/5052/11264/3418/55825/390916/6647/373156/196743/8800/5264/5195/26063/10654/54363/570/23417/51268/9409/30/92960/51179/5827/2053/51703/8309/10455/1610/847/10901/1384/189/1891
hsa01200	hsa01200	Carbon metabolism	110	-0.585297	-1.80113	0.000441891	0.000441891	0.00504686	2143	tags=42%, list=11%, signal=37%	2653/84693/9563/3101/2023/7086/10993/229/51/55753/5211/5091/2203/3418/2821/2747/3421/113675/6389/2645/54363/2027/6888/4191/6472/2271/84706/38/1892/6470/51179/132158/29968/2746/26227/2875/5723/55902/275/847/4329/189/9104/230/35/5313
hsa00830	hsa00830	Retinol metabolism	51	-0.592045	-1.60595	0.00832778	0.00832778	0.031704	1091	tags=29%, list=6%, signal=28%	9249/1562/124/125/126/1555/127/316/8694/10901/7367/130/10941/1592/1544
hsa04978	hsa04978	Mineral absorption	57	-0.596166	-1.6548	0.00409277	0.00409277	0.020775	902	tags=23%, list=5%, signal=22%	2495/475/1317/113235/7018/4495/645745/4502/4493/4501/4496/4494/4499
hsa00760	hsa00760	Nicotinate and nicotinamide metabolism	36	-0.604206	-1.55173	0.0216346	0.0216346	0.0667811	1581	tags=39%, list=8%, signal=36%	23411/22933/23408/51547/349565/54981/5167/23410/65220/554235/4860/316/93100/23475
hsa00980	hsa00980	Metabolism of xenobiotics by cytochrome P450	60	-0.605732	-1.69593	0.00205902	0.00205902	0.0128577	1937	tags=35%, list=10%, signal=31%	54658/22977/54578/373156/8574/124/125/126/2940/1645/2052/2948/1555/127/1571/7367/130/2946/2944/10941/1544
hsa00030	hsa00030	Pentose phosphate pathway	29	-0.610922	-1.49899	0.0342029	0.0342029	0.0922608	2573	tags=38%, list=14%, signal=33%	9563/7086/229/5211/2203/2821/6888/132158/5236/9104/230
hsa01230	hsa01230	Biosynthesis of amino acids	68	-0.625275	-1.78785	0.00035727	0.00035727	0.00453378	2143	tags=40%, list=11%, signal=35%	7086/10993/229/5211/5091/3418/445/3421/113675/2027/6888/6472/84706/6470/875/29968/26227/2875/1491/5723/100526760/4143/435/230/5313/2752/162417
hsa00640	hsa00640	Propanoate metabolism	31	-0.633394	-1.57707	0.0183834	0.0183834	0.058429	1149	tags=39%, list=6%, signal=36%	3948/18/1629/23417/3030/593/1892/594/55902/32/4329/35
hsa05204	hsa05204	Chemical carcinogenesis - DNA adducts	52	-0.636451	-1.73831	0.00199402	0.00199402	0.0128577	698	tags=33%, list=4%, signal=32%	54578/1646/10/373156/1562/6817/2940/2052/2948/1571/7367/2946/2944/6799/10941/1544/1557
hsa00310	hsa00310	Lysine degradation	58	-0.6592	-1.8362	0.000341064	0.000341064	0.00453378	2357	tags=38%, list=13%, signal=33%	5351/8985/58508/23067/123688/4297/55217/79813/29072/51268/3033/8424/3030/55526/38/1892/501/224/10157/217/2639/51166
hsa04975	hsa04975	Fat digestion and absorption	38	-0.665596	-1.72866	0.00304785	0.00304785	0.0167248	1457	tags=29%, list=8%, signal=27%	2168/10555/949/338/38/64240/64241/8694/337/80168/84649
hsa00620	hsa00620	Pyruvate metabolism	47	-0.667712	-1.78851	0.000651254	0.000651254	0.00582665	1149	tags=43%, list=6%, signal=40%	3948/124/10327/125/126/4191/2271/38/127/501/9380/98/55902/32/224/3029/130/197257/217/5313
hsa01210	hsa01210	2-Oxocarboxylic acid metabolism	19	-0.671111	-1.49644	0.0465789	0.0465789	0.120618	1460	tags=37%, list=8%, signal=34%	3418/3421/84706/2875/100526760/162417/51166
hsa04977	hsa04977	Vitamin digestion and absorption	21	-0.681526	-1.55073	0.0273639	0.0273639	0.078131	1342	tags=43%, list=7%, signal=40%	686/10560/949/2346/113235/338/9963/25974/337
hsa00280	hsa00280	Valine, leucine and isoleucine degradation	47	-0.688363	-1.84382	0.000651254	0.000651254	0.00582665	1382	tags=49%, list=7%, signal=45%	64087/10449/18/36/11112/1629/3158/3033/30/3030/38/593/1892/594/3712/501/316/3028/224/4329/64902/217/35
hsa00250	hsa00250	Alanine, aspartate and glutamate metabolism	35	-0.689028	-1.76006	0.00208271	0.00208271	0.0128577	1349	tags=43%, list=7%, signal=40%	445/2747/2346/18/7915/84706/8659/56954/27165/2746/2875/64902/189/435/2752
hsa00982	hsa00982	Drug metabolism - cytochrome P450	55	-0.689523	-1.90462	0.000336134	0.000336134	0.00453378	987	tags=33%, list=5%, signal=31%	124/125/2330/126/2940/2948/1555/127/1571/316/4128/7367/130/2946/2944/10941/1544/1557
hsa00071	hsa00071	Fatty acid degradation	42	-0.704337	-1.85198	0.000628931	0.000628931	0.00582665	1549	tags=60%, list=8%, signal=55%	1376/51/1374/2180/10449/33/124/36/125/1632/126/3033/30/3030/38/1892/127/501/51703/10455/224/130/217/35/2639
hsa00350	hsa00350	Tyrosine metabolism	36	-0.71359	-1.83265	0.0015024	0.0015024	0.0103994	2120	tags=42%, list=11%, signal=37%	1312/4129/1644/6898/3081/124/125/126/127/81889/316/3242/4128/130/2954
hsa04950	hsa04950	Maturity onset diabetes of the young	24	-0.721164	-1.68811	0.00810735	0.00810735	0.0316593	2407	tags=38%, list=13%, signal=33%	3171/6927/3172/3170/2645/2494/3087/3175/5313
hsa00330	hsa00330	Arginine and proline metabolism	45	-0.725817	-1.93393	0.000318674	0.000318674	0.00453378	552	tags=29%, list=3%, signal=28%	79814/8659/58510/6723/112817/501/1610/4128/224/217/26/84735/4942
hsa00120	hsa00120	Primary bile acid biosynthesis	17	-0.738788	-1.60391	0.0222625	0.0222625	0.067803	1056	tags=53%, list=6%, signal=50%	10998/570/1593/6718/80270/8309/1109/1582/1581
hsa00650	hsa00650	Butanoate metabolism	25	-0.739989	-1.74763	0.00450831	0.00450831	0.0219105	1090	tags=52%, list=6%, signal=49%	18/54988/3158/3033/7915/622/3030/38/1892/123876/348158/35/6296
hsa00591	hsa00591	Linoleic acid metabolism	24	-0.765458	-1.7918	0.0030752	0.0030752	0.0167248	335	tags=12%, list=2%, signal=12%	1571/1544/1557
hsa00910	hsa00910	Nitrogen metabolism	17	-0.768975	-1.66945	0.0113901	0.0113901	0.0394203	1426	tags=41%, list=8%, signal=38%	759/2747/760/23632/2746/763/2752
hsa00053	hsa00053	Ascorbate and aldarate metabolism	19	-0.773213	-1.72411	0.00578947	0.00578947	0.0267444	2592	tags=58%, list=14%, signal=50%	223/9365/54658/54578/10327/501/224/7367/9104/217/10941
hsa00380	hsa00380	Tryptophan metabolism	40	-0.785613	-2.05505	0.000309885	0.000309885	0.00453378	748	tags=45%, list=4%, signal=43%	3033/3030/55526/38/1892/6999/501/316/4128/847/224/169355/217/2639/23498/51166/26/1544
hsa00630	hsa00630	Glyoxylate and dicarboxylate metabolism	29	-0.785783	-1.92804	0.000289855	0.000289855	0.00453378	909	tags=52%, list=5%, signal=49%	54363/4191/6472/38/6470/51179/132158/81888/112817/9380/55902/275/847/189/2752
hsa00220	hsa00220	Arginine biosynthesis	22	-0.809572	-1.85487	0.000826446	0.000826446	0.00629259	1349	tags=45%, list=7%, signal=42%	445/2747/84706/27165/2746/2875/100526760/435/2752/162417
hsa00340	hsa00340	Histidine metabolism	21	-0.815557	-1.85571	0.000812788	0.000812788	0.00629259	341	tags=33%, list=2%, signal=33%	501/10841/4128/224/217/26/84735
hsa00260	hsa00260	Glycine, serine and threonine metabolism	38	-0.824984	-2.14262	0.000304785	0.000304785	0.00453378	1545	tags=61%, list=8%, signal=56%	29958/113675/1757/635/51268/6472/6470/875/211/132158/29968/26227/501/1491/9380/5723/1610/23464/4128/275/64902/189/27232
hsa00410	hsa00410	beta-Alanine metabolism	31	-0.859774	-2.14072	0.0002918	0.0002918	0.00453378	1090	tags=39%, list=6%, signal=37%	18/23417/1807/3030/1892/501/224/4329/51733/217/35/84735

[truncated: 1 more sheets: PKD2 GSEA of GSE49541]
